# Supplementary material for: (E)-1-[(2-Chloro-5-methyl­pyridin-3-yl)methyl­ene]thiosemicarbazide
Source: Acta Crystallogr Sect E Struct Rep Online. 2010 Feb 13;66(Pt 3):o604. doi: 10.1107/S1600536810004915 (PMC2983548; doi:10.1107/S1600536810004915)
Supplement: Supplementary file 2 [file e-66-0o604-Isup2.hkl]

# 
# h,k,l, Fc-squared, Fo-squared, sigma(Fo-squared) and status flag 
# 
data_I
_shelx_title ' A in P2(1)/c' 
_shelx_refln_list_code          4 
_shelx_F_calc_maximum      268.25 
_exptl_crystal_F_000       472.00 
_reflns_d_resolution_high  0.8300 
 
loop_ 
 _symmetry_equiv_pos_as_xyz 
 'x, y, z' 
 '-x, y+1/2, -z+1/2' 
 '-x, -y, -z' 
 'x, -y-1/2, z-1/2' 
 
_cell_length_a     8.7762 
_cell_length_b    15.5234 
_cell_length_c     7.5396 
_cell_angle_alpha  90.000 
_cell_angle_beta   96.193 
_cell_angle_gamma  90.000 
 
_shelx_F_squared_multiplier     1.000 
 
loop_ 
 _refln_index_h 
 _refln_index_k 
 _refln_index_l 
 _refln_F_squared_calc 
 _refln_F_squared_meas 
 _refln_F_squared_sigma 
 _refln_observed_status 
   1   0   0      531.54      522.24     11.62 o 
   2   0   0      341.85      347.68      5.13 o 
   3   0   0    14110.46    13741.61    589.17 o 
   4   0   0    13276.34    13160.19    638.29 o 
   5   0   0      751.66      837.74     26.16 o 
   6   0   0      447.41      456.44     23.87 o 
   7   0   0     1754.33     1753.77    109.21 o 
   8   0   0      246.73      229.58     18.72 o 
  10   0   0      654.78      684.11     34.79 o 
   1   1   0     1489.72     1537.71     28.03 o 
   2   1   0      757.17      736.26     10.53 o 
   3   1   0      801.46      763.20     10.12 o 
   4   1   0        7.93       10.82      0.81 o 
   5   1   0      668.46      762.57     19.22 o 
   6   1   0       25.80       27.06      3.21 o 
   7   1   0       26.03       30.99      4.34 o 
   8   1   0       58.32       65.33      6.87 o 
   9   1   0        0.55        3.18      3.55 o 
  10   1   0      201.06      202.94      9.10 o 
   0   2   0     1519.31     1413.70    105.46 o 
   1   2   0     1039.84     1117.47     21.51 o 
   2   2   0     8080.76     8346.16    194.67 o 
   3   2   0      204.17      185.00      2.66 o 
   4   2   0       21.95       36.58      1.17 o 
   5   2   0     1089.02      995.23     17.34 o 
   6   2   0      868.12      822.91     26.66 o 
   7   2   0        1.70        3.81      2.64 o 
   8   2   0      113.55      113.45     10.54 o 
   9   2   0     1128.58     1055.21     42.15 o 
  10   2   0        8.04        9.22      2.58 o 
   1   3   0     1440.24     1477.81     27.05 o 
   2   3   0     1141.97     1215.16     15.18 o 
   3   3   0        0.49        3.75      1.00 o 
   4   3   0        1.06        1.77      0.80 o 
   5   3   0       29.31       26.53      1.61 o 
   6   3   0      292.40      298.76     15.43 o 
   7   3   0        1.36        4.67      2.67 o 
   8   3   0       13.75       18.33      5.28 o 
   9   3   0      102.88      108.81      9.88 o 
  10   3   0       16.61       19.21      4.69 o 
   0   4   0      338.52      364.54     12.64 o 
   1   4   0       19.58       38.13      0.79 o 
   2   4   0     5628.08     5733.94    136.35 o 
   3   4   0        1.85        2.28      0.70 o 
   4   4   0       43.61       49.11      1.75 o 
   5   4   0      717.86      692.86     10.99 o 
   6   4   0     1135.88     1091.82     46.63 o 
   7   4   0      335.90      335.16     21.11 o 
   8   4   0      110.65      107.92     15.45 o 
   9   4   0       55.04       66.14      5.77 o 
  10   4   0        3.91        3.10      1.72 o 
   1   5   0      118.24      120.98      3.10 o 
   2   5   0      502.51      526.75      6.66 o 
   3   5   0     1034.89     1053.60     14.43 o 
   4   5   0      789.07      821.06     12.10 o 
   5   5   0       29.89       30.35      1.81 o 
   6   5   0      226.02      205.56     10.95 o 
   7   5   0       11.54       15.48      3.32 o 
   8   5   0     1154.17      999.99    152.68 o 
   9   5   0        0.07        0.46      2.61 o 
  10   5   0        1.23        0.30      2.21 o 
   0   6   0     5524.13     5400.40    307.90 o 
   1   6   0      675.97      655.43     28.72 o 
   2   6   0       86.14       87.58      3.89 o 
   3   6   0     4403.05     4620.13    100.64 o 
   4   6   0     3415.91     3254.51     64.94 o 
   5   6   0       34.06       42.91      2.68 o 
   6   6   0      837.14      762.92     26.51 o 
   7   6   0     2413.40     2060.45    211.19 o 
   8   6   0      233.67      209.88     38.20 o 
   9   6   0        0.47        3.13      5.79 o 
   1   7   0     1654.57     1661.31     28.04 o 
   2   7   0      171.95      173.03      2.96 o 
   3   7   0     1487.84     1431.53     21.31 o 
   4   7   0      661.60      689.11     20.11 o 
   5   7   0      153.60      147.53      6.78 o 
   6   7   0     1167.04     1052.14     36.72 o 
   7   7   0       86.46       85.08      7.71 o 
   8   7   0      368.90      324.11     25.09 o 
   9   7   0      213.01      214.91     13.45 o 
   0   8   0      643.27      585.32     20.83 o 
   1   8   0     2946.97     2795.66     85.53 o 
   2   8   0      717.38      592.43     17.77 o 
   3   8   0      267.44      268.66      6.11 o 
   4   8   0      452.75      398.79     12.49 o 
   5   8   0     1222.40     1155.22     38.75 o 
   6   8   0       40.03       45.80      4.87 o 
   7   8   0       88.16       95.11     11.37 o 
   8   8   0       35.30       33.22      4.26 o 
   9   8   0      478.40      510.37     23.61 o 
   1   9   0     1325.68     1291.80     68.01 o 
   2   9   0      124.77      128.54      4.41 o 
   3   9   0       26.42       14.35      5.63 o 
   4   9   0      111.23       91.98      6.09 o 
   5   9   0      355.74      298.29     13.41 o 
   6   9   0      183.51      180.16      8.49 o 
   7   9   0        2.08        1.84      3.09 o 
   8   9   0        0.96        1.59      2.12 o 
   0  10   0      597.06      539.18     21.94 o 
   1  10   0       46.55       46.99      3.18 o 
   2  10   0       20.65        7.89      3.87 o 
   3  10   0      220.08      193.86      9.39 o 
   4  10   0       11.68       14.41      4.88 o 
   5  10   0       63.97       67.42      8.54 o 
   6  10   0        2.26        0.91      3.43 o 
   7  10   0      115.69      120.03     12.44 o 
   8  10   0        4.49        2.06      5.18 o 
   2  11   0       17.91       22.41      5.87 o 
   3  11   0      336.46      375.79     37.32 o 
   4  11   0      497.33      449.39     26.80 o 
   5  11   0       96.96      106.89     10.91 o 
   6  11   0       17.82       16.16      5.11 o 
   7  11   0        6.11        5.34      4.27 o 
   8  11   0      240.45      265.47     14.45 o 
   1  12   0      928.20      741.75     38.46 o 
   2  12   0      280.66      277.82     20.71 o 
   3  12   0       96.76      113.68     11.90 o 
   4  12   0        8.08       16.92      5.72 o 
   5  12   0      281.24      262.83     18.50 o 
   6  12   0       23.43       22.51      6.29 o 
   7  12   0       72.14       91.39      9.08 o 
   8  12   0       10.62        9.45      2.90 o 
   1  13   0     1763.69     1661.56    236.70 o 
   2  13   0      121.80      110.90     11.60 o 
   3  13   0      485.96      427.94    244.49 o 
   4  13   0      253.16      200.32     85.92 o 
   5  13   0      179.15      161.89     10.54 o 
   6  13   0      395.31      346.31     30.57 o 
   7  13   0       16.89        9.68      3.81 o 
   0  14   0        2.67        5.26      4.80 o 
   1  14   0      147.89      175.18     15.95 o 
   2  14   0       18.27       22.63      7.47 o 
   3  14   0      401.02      445.39     25.78 o 
   4  14   0      133.36      159.34      9.77 o 
   5  14   0      186.24      173.97     12.14 o 
   6  14   0      157.66      161.72     11.26 o 
   1  15   0        3.96        8.66      3.56 o 
   2  15   0        2.71        5.52      2.37 o 
   3  15   0      250.74      264.74     13.25 o 
   4  15   0        7.38        8.27      3.69 o 
   5  15   0       13.59       12.73      2.84 o 
   6  15   0       30.87       42.55      5.19 o 
   0  16   0       24.01       38.88      7.17 o 
   1  16   0       26.75       27.53      4.37 o 
   2  16   0      134.58      141.56      8.46 o 
   3  16   0       43.25       45.38      3.52 o 
   4  16   0       15.84       19.26      3.07 o 
   5  16   0       73.17       78.51      4.44 o 
   1  17   0      210.72      208.70     11.08 o 
   2  17   0       32.31       21.39      4.54 o 
   3  17   0       60.24       53.43      2.86 o 
   4  17   0       25.76       16.01      3.43 o 
   0  18   0       72.61       85.14     11.82 o 
   1  18   0        6.92        9.85      2.92 o 
   2  18   0       22.41       38.12      4.88 o 
 -10   1   1       26.58      490.95    265.15 o 
  -9   1   1       20.75       24.63      6.71 o 
  -8   1   1      511.42      468.37     22.57 o 
  -7   1   1      269.34      278.44     14.71 o 
  -6   1   1       35.91       27.78      4.41 o 
  -5   1   1      496.91      590.08     12.06 o 
  -4   1   1     1016.52      941.20     14.31 o 
  -3   1   1      124.01       98.56      1.38 o 
  -2   1   1      460.58      456.22      4.51 o 
  -1   1   1      951.29      906.94     16.28 o 
   0   1   1     1156.09     1187.01     13.99 o 
   1   1   1     2068.68     2107.70     23.61 o 
   2   1   1     2571.74     2500.48     34.54 o 
   3   1   1      990.45      929.86     11.06 o 
   4   1   1       23.69       21.92      1.09 o 
   5   1   1       90.71       89.53      2.73 o 
   6   1   1      807.18      845.60     27.74 o 
   7   1   1      100.14      111.20      7.45 o 
   8   1   1       23.30       24.51      4.75 o 
   9   1   1       85.24       87.81      8.28 o 
  10   1   1       36.99       50.31      3.93 o 
 -10   2   1       16.18       12.44      2.93 o 
  -9   2   1      112.47      106.83      8.39 o 
  -8   2   1       61.67       79.00      7.63 o 
  -7   2   1      114.76      132.51     11.71 o 
  -6   2   1      239.58      231.12      9.82 o 
  -5   2   1     1042.14     1055.13     19.96 o 
  -4   2   1      523.35      477.87      9.53 o 
  -3   2   1       88.74      101.55      2.95 o 
  -2   2   1      900.61      851.30     10.41 o 
  -1   2   1     4233.94     4208.29    108.67 o 
   0   2   1     3778.74     3979.26     82.21 o 
   1   2   1      954.61     1001.50      9.39 o 
   2   2   1     1520.30     1453.18     16.61 o 
   3   2   1      138.86      149.29      2.18 o 
   4   2   1       50.34       68.67      1.77 o 
   5   2   1      475.17      451.14      7.63 o 
   6   2   1      244.45      244.30     10.67 o 
   7   2   1      262.51      281.92     12.59 o 
   8   2   1      159.83      175.66     12.92 o 
   9   2   1       69.81       70.96      6.10 o 
  10   2   1       75.34       73.98      4.41 o 
 -10   3   1       44.26       52.96      5.83 o 
  -9   3   1      394.83      386.34     17.68 o 
  -8   3   1        1.67        1.96      2.99 o 
  -7   3   1        1.31        0.97      2.77 o 
  -6   3   1     1783.52     1769.72     64.87 o 
  -5   3   1       51.29       53.25      3.07 o 
  -4   3   1       16.56       30.40      3.31 o 
  -3   3   1       45.90       49.23      2.62 o 
  -2   3   1     2356.19     2357.28     42.82 o 
  -1   3   1      360.80      384.82      6.57 o 
   0   3   1     1826.76     1728.08     24.68 o 
   1   3   1      371.82      343.51      4.65 o 
   2   3   1     3893.04     3893.29     64.40 o 
   3   3   1       53.03       54.27      2.07 o 
   4   3   1      183.52      154.75      3.91 o 
   5   3   1      631.63      641.61     10.46 o 
   6   3   1      195.26      215.75      8.84 o 
   7   3   1      157.16      174.80     10.69 o 
   8   3   1      119.97      122.00      7.44 o 
   9   3   1      126.63      128.30      7.83 o 
  10   3   1       17.16       17.99      3.89 o 
 -10   4   1       37.01       42.24      3.62 o 
  -9   4   1      105.69      100.86      7.49 o 
  -8   4   1      172.05      177.89     11.30 o 
  -7   4   1        3.72        3.31      2.37 o 
  -6   4   1      353.48      367.23     13.49 o 
  -5   4   1      383.98      395.73      7.84 o 
  -4   4   1      697.11      665.29      9.94 o 
  -3   4   1      328.69      277.70      3.82 o 
  -2   4   1     2601.91     2615.30     46.36 o 
  -1   4   1      967.71      978.33     16.51 o 
   0   4   1      921.56      937.56     11.62 o 
   1   4   1     2900.07     3004.22     48.67 o 
   2   4   1      596.94      583.69      7.13 o 
   3   4   1     1108.49     1050.37     19.09 o 
   4   4   1      341.21      344.35      7.43 o 
   5   4   1      814.39      811.45     14.24 o 
   6   4   1      178.19      172.16      6.15 o 
   7   4   1      317.56      317.34     29.32 o 
   8   4   1       77.97       87.30      8.51 o 
   9   4   1       81.25       89.28     11.63 o 
  10   4   1       64.74       74.76      6.33 o 
 -10   5   1       33.50       43.62      5.19 o 
  -9   5   1       26.83       20.60      3.70 o 
  -8   5   1       61.05       59.12      6.27 o 
  -7   5   1     1815.48     1661.07     70.23 o 
  -6   5   1       52.37       55.16      5.93 o 
  -5   5   1       32.91       41.82      2.86 o 
  -4   5   1     2549.62     2434.95     45.46 o 
  -3   5   1      234.97      267.32      4.32 o 
  -2   5   1      328.01      359.60     10.68 o 
  -1   5   1     1290.70     1262.08     19.57 o 
   0   5   1     2972.23     2954.76     62.52 o 
   1   5   1      782.79      809.20     13.36 o 
   2   5   1       17.21       26.22      1.32 o 
   3   5   1     3650.85     3583.75     67.23 o 
   4   5   1        0.59        2.83      0.97 o 
   5   5   1      209.29      198.75      5.64 o 
   6   5   1      469.64      444.11     14.70 o 
   7   5   1      473.15      412.97     60.94 o 
   8   5   1      599.79      649.35     29.32 o 
   9   5   1       93.88       94.92      9.38 o 
 -10   6   1        0.20        0.84      2.06 o 
  -9   6   1       43.42       48.27     11.51 o 
  -8   6   1      323.41      278.80     23.78 o 
  -7   6   1      300.75      286.53     10.31 o 
  -6   6   1     1502.47     1399.04     45.94 o 
  -5   6   1     1347.40     1212.58     34.66 o 
  -4   6   1       68.84       71.79      2.24 o 
  -3   6   1        9.47       12.96      1.13 o 
  -2   6   1     6532.27     7143.45    183.53 o 
  -1   6   1       63.40       61.08      1.46 o 
   0   6   1        4.74        6.07      0.65 o 
   1   6   1       19.08       17.37      1.20 o 
   2   6   1       14.48        9.05      0.54 o 
   3   6   1     2589.86     2813.28     52.52 o 
   4   6   1        1.16        2.57      1.29 o 
   5   6   1      164.67      159.61      8.12 o 
   6   6   1      500.69      490.59     15.39 o 
   7   6   1      779.15      797.14     35.61 o 
   8   6   1        8.63        8.48      3.64 o 
   9   6   1      144.87      154.67     11.30 o 
  -9   7   1      145.11      159.40     17.71 o 
  -8   7   1       22.31       23.31      4.14 o 
  -7   7   1      638.69      556.98     59.87 o 
  -6   7   1      270.46      270.44     10.63 o 
  -5   7   1       14.46       16.39      2.19 o 
  -4   7   1      219.75      195.77      4.63 o 
  -3   7   1      274.32      316.84      6.69 o 
  -2   7   1       27.59       22.63      1.11 o 
  -1   7   1     1211.59     1293.71     22.69 o 
   0   7   1      226.34      246.46      4.01 o 
   1   7   1      284.35      308.08      4.69 o 
   2   7   1      967.83     1087.65     22.86 o 
   3   7   1      229.48      293.10      6.16 o 
   4   7   1       19.98       17.43      3.48 o 
   5   7   1      410.03      386.67     12.21 o 
   6   7   1      164.80      171.15      7.69 o 
   7   7   1       18.83       17.78      5.49 o 
   8   7   1      298.37      317.17     19.42 o 
   9   7   1       37.25       49.87      5.87 o 
  -9   8   1       26.36       18.76      3.89 o 
  -8   8   1       70.37       66.37      5.69 o 
  -7   8   1        0.47       -0.83      2.60 o 
  -6   8   1      592.71      550.97     32.65 o 
  -5   8   1      110.52       99.04      6.50 o 
  -4   8   1      109.62      125.99     14.80 o 
  -3   8   1      205.27      210.89      9.32 o 
  -2   8   1       89.03      127.84      9.99 o 
  -1   8   1      400.46      325.52     22.45 o 
   0   8   1        0.32        1.64      0.67 o 
   1   8   1        8.98        7.30      0.80 o 
   2   8   1     1049.61      991.89     27.95 o 
   3   8   1       17.72       21.60      1.95 o 
   4   8   1      128.50      129.49      5.76 o 
   5   8   1        3.94        7.10      2.33 o 
   6   8   1      121.43      117.66      7.07 o 
   7   8   1      466.28      440.82     24.00 o 
   8   8   1        8.68        7.72      2.99 o 
   9   8   1       45.96       27.30      6.79 o 
  -8   9   1       60.12       47.29      6.64 o 
  -7   9   1        6.97       12.43      5.56 o 
  -6   9   1       10.18        8.61      5.64 o 
  -5   9   1      181.54      146.60     11.38 o 
  -4   9   1        3.36        3.58      3.28 o 
  -3   9   1       97.52        0.31      2.75 o 
  -2   9   1      257.81      229.15      8.94 o 
  -1   9   1      313.65      342.43     11.91 o 
   0   9   1      315.03      305.33      8.18 o 
   1   9   1     1310.59     1293.08     39.39 o 
   2   9   1        2.98        7.50      2.01 o 
   3   9   1        5.78        3.63      2.00 o 
   4   9   1       15.20       20.13      6.15 o 
   5   9   1       60.11       64.96      4.57 o 
   6   9   1        2.78        2.03      2.27 o 
   7   9   1       37.20       32.09      3.71 o 
   8   9   1       42.46       39.02      5.63 o 
  -8  10   1       86.16       76.83      7.78 o 
  -7  10   1      489.89      491.37     30.71 o 
  -6  10   1      358.12      374.98     27.92 o 
  -5  10   1        2.59        3.74      3.66 o 
  -4  10   1      103.83      127.65     10.83 o 
  -3  10   1     1225.73     1201.32     78.59 o 
  -2  10   1      260.51      210.82    131.84 o 
  -1  10   1       38.89       44.32      8.31 o 
   0  10   1     1252.18     1159.39     38.53 o 
   1  10   1     1051.14     1035.58     56.18 o 
   2  10   1       16.14       20.17      3.24 o 
   3  10   1      150.99      165.52      7.74 o 
   4  10   1     1015.38      973.42     43.19 o 
   5  10   1      139.89      140.17     11.64 o 
   6  10   1       28.51       27.36      3.62 o 
   7  10   1      133.94      128.10      6.18 o 
   8  10   1      360.83      337.96     11.75 o 
  -8  11   1      100.57      100.51      6.17 o 
  -7  11   1      304.46      280.69     19.61 o 
  -6  11   1       21.42       22.24      7.62 o 
  -5  11   1      212.78      187.34     17.57 o 
  -4  11   1      585.58      541.53     30.95 o 
  -3  11   1      188.37      187.79      8.79 o 
  -2  11   1       79.91       96.89      6.61 o 
  -1  11   1     1657.06     1539.12     57.96 o 
   0  11   1      495.49      435.49     15.35 o 
   1  11   1       17.31       25.23      4.08 o 
   2  11   1       65.52       74.62      6.07 o 
   3  11   1      852.48      867.83     98.67 o 
   4  11   1       14.84       10.83      4.47 o 
   5  11   1        1.94        4.77      3.01 o 
   6  11   1       31.37       33.19      4.61 o 
   7  11   1      147.77      133.67      9.70 o 
   8  11   1        5.69        4.57      2.74 o 
  -8  12   1      426.19      431.46     19.39 o 
  -7  12   1        6.40        7.05      2.71 o 
  -6  12   1        1.33        2.98      2.75 o 
  -5  12   1      625.85      644.43     31.41 o 
  -4  12   1      322.69      280.29     21.61 o 
  -3  12   1       14.06       19.60      3.29 o 
  -2  12   1      564.62      514.10     32.61 o 
  -1  12   1     1467.58     1232.83     46.20 o 
   0  12   1      189.09      197.54     25.20 o 
   1  12   1      502.74      507.79     63.54 o 
   2  12   1     2004.79     1854.28    208.21 o 
   3  12   1      281.42      265.31     24.88 o 
   4  12   1        4.94        2.39      2.72 o 
   5  12   1      534.46      415.44     79.60 o 
   6  12   1      395.74      377.41     22.80 o 
   7  12   1        0.31        3.20      3.35 o 
  -7  13   1        0.14        2.29      3.05 o 
  -6  13   1       62.65       67.67      7.25 o 
  -5  13   1       57.46       51.37      6.43 o 
  -4  13   1      158.39      142.55     10.57 o 
  -3  13   1      168.46      153.19     10.09 o 
  -2  13   1      147.79      160.10      8.31 o 
  -1  13   1      250.25      216.42     15.59 o 
   0  13   1      312.00      322.39     24.01 o 
   1  13   1        0.60       -2.52      7.62 o 
   2  13   1       36.04       43.39      8.46 o 
   3  13   1        7.79        5.34      4.95 o 
   4  13   1        3.59        1.52      3.96 o 
   5  13   1        1.98        1.75      3.66 o 
   6  13   1        3.96        5.76      2.67 o 
   7  13   1        0.37       -0.76      2.52 o 
  -6  14   1       63.91       60.87     10.30 o 
  -5  14   1       33.69       36.50      4.47 o 
  -4  14   1        9.53        8.99      4.21 o 
  -3  14   1      192.44      208.54     11.72 o 
  -2  14   1       13.29        9.64      2.85 o 
  -1  14   1       21.68       24.24      6.48 o 
   0  14   1       94.48       97.12     11.60 o 
   1  14   1      180.02      205.62     17.56 o 
   2  14   1        8.18        7.93      5.11 o 
   3  14   1       25.39       28.67      7.17 o 
   4  14   1      175.44      194.40     15.73 o 
   5  14   1       10.90       10.66      3.23 o 
   6  14   1       35.39       46.43      4.04 o 
  -6  15   1        6.17        5.64      3.05 o 
  -5  15   1       75.38       75.73      9.54 o 
  -4  15   1        4.01        6.50      2.80 o 
  -3  15   1       12.85       12.19      3.37 o 
  -2  15   1       11.09        9.82      2.67 o 
  -1  15   1      129.54      154.38      9.96 o 
   0  15   1        4.05        5.95      4.50 o 
   1  15   1       34.43       39.34      7.62 o 
   2  15   1      113.58      112.93     10.42 o 
   3  15   1       10.85       10.21      3.23 o 
   4  15   1        0.33        2.64      2.45 o 
   5  15   1        0.89        1.42      2.02 o 
   6  15   1       57.07       64.76      5.64 o 
  -5  16   1       82.73       92.31      5.77 o 
  -4  16   1       25.00       22.60      3.13 o 
  -3  16   1      359.11      352.65     13.91 o 
  -2  16   1        0.70        0.92      2.19 o 
  -1  16   1        1.48       -0.31      2.26 o 
   0  16   1      326.42      345.14     15.89 o 
   1  16   1      245.84      239.58     23.76 o 
   2  16   1       12.26       12.12      4.88 o 
   3  16   1        8.93        6.79      2.04 o 
   4  16   1      368.05      372.43     14.47 o 
   5  16   1       22.27       17.18      2.42 o 
  -4  17   1       16.91       13.08      2.01 o 
  -3  17   1      113.00      114.82     14.54 o 
  -2  17   1       57.69       74.85      9.72 o 
  -1  17   1       57.31       57.68      4.79 o 
   0  17   1        0.20        1.58      2.24 o 
   1  17   1       76.35       79.99      6.18 o 
   2  17   1       59.64       78.90      6.42 o 
   3  17   1        1.20        0.67      1.61 o 
   4  17   1        0.69        0.15      2.13 o 
  -2  18   1       70.21       85.14      6.71 o 
  -1  18   1      592.44      661.00     34.16 o 
   0  18   1        0.73        2.24      1.83 o 
   1  18   1        3.20        2.96      1.83 o 
   2  18   1      629.27      690.41     32.54 o 
 -10   0   2      508.54      549.15     28.83 o 
  -9   0   2      132.24      147.07     14.88 o 
  -8   0   2       28.28       46.13      9.15 o 
  -7   0   2      222.77      201.89     18.49 o 
  -6   0   2     1101.30     1053.54     61.51 o 
  -5   0   2        7.34       12.05      1.51 o 
  -4   0   2     4635.06     4779.71    187.82 o 
  -3   0   2    10011.87    10140.43    475.27 o 
  -2   0   2     3321.63     3318.95     87.06 o 
  -1   0   2     4579.83     4504.13    122.78 o 
   0   0   2       90.31      110.38      2.49 o 
   1   0   2    71958.80    78690.91   6386.54 o 
   2   0   2        6.28        4.62      0.95 o 
   3   0   2        0.88        0.92      0.97 o 
   4   0   2     4256.21     4292.11    122.90 o 
   5   0   2     3019.76     2870.74     83.32 o 
   6   0   2      124.45      126.47      9.29 o 
   7   0   2      104.48      114.26      9.37 o 
   8   0   2      334.07      324.29     23.32 o 
   9   0   2        1.05        2.67      3.35 o 
  10   0   2       20.52        9.07      2.59 o 
 -10   1   2      151.13      163.30      8.34 o 
  -9   1   2     1083.17     1046.40     44.50 o 
  -8   1   2      326.13      338.01     18.65 o 
  -7   1   2       68.08       80.37      8.06 o 
  -6   1   2      910.39      826.76     33.88 o 
  -5   1   2      880.50      822.89     17.29 o 
  -4   1   2     1477.52     1432.76     25.24 o 
  -3   1   2     2931.60     2994.80     57.65 o 
  -2   1   2     6166.02     5989.30    175.93 o 
  -1   1   2     2563.24     2581.39     39.46 o 
   0   1   2     5266.37     5411.33    105.09 o 
   1   1   2    14462.94    14872.46    418.62 o 
   2   1   2       38.05       36.70      1.70 o 
   3   1   2      280.83      303.39      4.25 o 
   4   1   2      700.05      713.23      9.90 o 
   5   1   2      721.45      680.93     17.63 o 
   6   1   2       23.66       42.36      4.96 o 
   7   1   2      215.26      224.83      9.62 o 
   8   1   2      105.80      117.85      8.32 o 
   9   1   2      192.05      183.33     16.04 o 
 -10   2   2       42.35       37.84      6.90 o 
  -9   2   2       52.62       51.14      6.14 o 
  -8   2   2     1002.22      999.08     44.39 o 
  -7   2   2       61.01       47.55      6.42 o 
  -6   2   2      115.95      117.24      8.51 o 
  -5   2   2      749.65      727.28     15.59 o 
  -4   2   2      437.20      330.09      8.52 o 
  -3   2   2      150.51      140.69      3.81 o 
  -2   2   2      253.63      252.82      3.39 o 
  -1   2   2     4764.26     4819.17    125.55 o 
   0   2   2       23.43       40.80      2.45 o 
   1   2   2       12.42       20.37      1.21 o 
   2   2   2      328.50      375.81      4.66 o 
   3   2   2     2277.76     2263.88     33.75 o 
   4   2   2       21.56       19.72      1.29 o 
   5   2   2       20.77        9.53      1.80 o 
   6   2   2      503.60      498.95     18.93 o 
   7   2   2      122.81      135.94      8.28 o 
   8   2   2        8.26        9.82      3.03 o 
   9   2   2        4.64        3.71      2.39 o 
 -10   3   2        5.85        7.15      3.02 o 
  -9   3   2        8.93       12.84      3.77 o 
  -8   3   2      448.42      425.11     23.92 o 
  -7   3   2        1.72        2.32      3.23 o 
  -6   3   2      117.03      118.38      7.25 o 
  -5   3   2      394.94      399.05      8.35 o 
  -4   3   2       37.69       46.33      2.75 o 
  -3   3   2      138.73      130.37      2.78 o 
  -2   3   2       14.64       14.34      0.73 o 
  -1   3   2      819.87      857.32     13.65 o 
   0   3   2     1264.68     1270.00     21.26 o 
   1   3   2      263.05      250.05      3.43 o 
   2   3   2      213.72      201.63      2.81 o 
   3   3   2      547.26      603.17      8.20 o 
   4   3   2       40.12       29.78      1.99 o 
   5   3   2       16.98       15.45      2.27 o 
   6   3   2        2.07        1.59      1.95 o 
   7   3   2      127.50      128.89      7.93 o 
   8   3   2       36.58       36.39      4.57 o 
   9   3   2       12.93        9.11      3.03 o 
 -10   4   2      178.20      211.69     13.83 o 
  -9   4   2        0.14        0.36      2.39 o 
  -8   4   2      167.47      165.29     13.63 o 
  -7   4   2       19.23       20.83      4.81 o 
  -6   4   2      868.42      836.15     30.18 o 
  -5   4   2     1249.17     1076.95     40.97 o 
  -4   4   2      540.49      473.02      7.06 o 
  -3   4   2      497.55      454.70     14.12 o 
  -2   4   2        9.37       20.64      0.78 o 
  -1   4   2     3993.26     3893.02    102.27 o 
   0   4   2        6.42       14.25      1.22 o 
   1   4   2      207.00      221.19      5.22 o 
   2   4   2       10.75       11.02      0.76 o 
   3   4   2     1914.57     1950.41     28.12 o 
   4   4   2       85.62       89.41      2.77 o 
   5   4   2        5.30        7.11      1.62 o 
   6   4   2      258.96      269.68     11.54 o 
   7   4   2      344.90      327.50     33.16 o 
   8   4   2       88.28       78.81     15.88 o 
   9   4   2      178.25      179.01     21.38 o 
 -10   5   2      250.07      263.09     22.25 o 
  -9   5   2       24.13       22.07      4.77 o 
  -8   5   2       19.52       22.20      4.57 o 
  -7   5   2     2829.17     2669.05    109.01 o 
  -6   5   2      373.84      335.95     13.16 o 
  -5   5   2       37.61       38.11      8.09 o 
  -4   5   2      569.75      580.83      8.65 o 
  -3   5   2     3306.84     3424.45     69.20 o 
  -2   5   2        8.27       11.38      1.33 o 
  -1   5   2       56.08       61.08      1.65 o 
   0   5   2      824.38      801.60     16.27 o 
   1   5   2      454.69      442.75      9.78 o 
   2   5   2       53.32       75.68      2.83 o 
   3   5   2     1145.66     1139.53     27.38 o 
   4   5   2     1755.58     1726.71     37.36 o 
   5   5   2        2.89        5.60      2.59 o 
   6   5   2       83.68      105.47      7.34 o 
   7   5   2      781.41      762.39     48.23 o 
   8   5   2       69.62       76.72      8.97 o 
   9   5   2      160.43      160.59     18.63 o 
  -9   6   2       73.73       76.85      5.54 o 
  -8   6   2      339.52      308.98     18.85 o 
  -7   6   2       52.77       60.39      6.18 o 
  -6   6   2     1610.00     1526.37     52.20 o 
  -5   6   2       53.11       57.04      4.60 o 
  -4   6   2       16.60       19.50      3.49 o 
  -3   6   2     2520.18     2550.92     60.86 o 
  -2   6   2     1592.52     1620.58     50.67 o 
  -1   6   2       39.72       41.25      2.23 o 
   0   6   2      479.82      512.83     11.50 o 
   1   6   2     1618.88     1548.26     37.08 o 
   2   6   2       36.60       51.26      3.00 o 
   3   6   2        7.41       10.14      1.68 o 
   4   6   2     1395.73     1444.52     41.69 o 
   5   6   2      634.89      638.60     19.85 o 
   6   6   2       16.03       15.37      3.36 o 
   7   6   2      370.64      376.09     17.60 o 
   8   6   2      789.05      818.56     33.92 o 
   9   6   2       66.81       67.51      6.79 o 
  -9   7   2     1036.93      924.08     41.63 o 
  -8   7   2      695.86      639.65     24.85 o 
  -7   7   2      153.95      152.13      8.21 o 
  -6   7   2     1498.63     1397.95     51.98 o 
  -5   7   2     3044.89     2983.87    131.64 o 
  -4   7   2       39.13       41.94      3.36 o 
  -3   7   2       88.53       80.59      3.77 o 
  -2   7   2     4952.95     5214.17    196.42 o 
  -1   7   2      921.79      837.26     20.27 o 
   0   7   2        3.12        5.75      1.35 o 
   1   7   2     1442.28     1439.10     32.47 o 
   2   7   2     2903.10     2957.18     93.33 o 
   3   7   2       86.78       94.98      4.87 o 
   4   7   2        5.99        7.12      2.55 o 
   5   7   2     1667.67     1729.19     54.14 o 
   6   7   2      485.42      471.81     16.09 o 
   7   7   2       54.13       54.69      8.85 o 
   8   7   2      141.58      156.55      9.50 o 
   9   7   2      350.08      375.13     17.76 o 
  -8   8   2      221.24      223.83     15.43 o 
  -7   8   2       24.37       23.33      5.03 o 
  -6   8   2       14.83       12.77      3.85 o 
  -5   8   2       89.76       93.92      8.70 o 
  -4   8   2      679.92      691.31     34.60 o 
  -3   8   2       51.09       63.06      3.79 o 
  -2   8   2       76.85       93.20      4.09 o 
  -1   8   2      246.23      204.83      7.42 o 
   0   8   2      930.06      945.02     33.53 o 
   1   8   2        9.22       12.76      2.33 o 
   2   8   2     1047.78     1098.94     38.73 o 
   3   8   2      170.98      174.01      8.45 o 
   4   8   2       52.61       59.78      4.57 o 
   5   8   2       29.24       22.53      3.43 o 
   6   8   2      433.63      429.81     14.83 o 
   7   8   2        6.98       10.33      3.74 o 
   8   8   2        2.48        4.39      2.61 o 
  -9   9   2       55.04       62.55      5.87 o 
  -8   9   2      188.55      167.03     12.30 o 
  -7   9   2       58.03       60.02      9.23 o 
  -6   9   2       80.98       98.94     13.12 o 
  -5   9   2      134.44      154.32     17.17 o 
  -4   9   2      970.94      903.89     85.18 o 
  -3   9   2      709.26      628.04     20.34 o 
  -2   9   2       27.43       45.65      4.15 o 
  -1   9   2        0.95        1.39      1.51 o 
   0   9   2     2527.74     2437.73     64.93 o 
   1   9   2      381.25      382.91     10.85 o 
   2   9   2      202.50      229.44     11.11 o 
   3   9   2      334.29      359.80     12.87 o 
   4   9   2      297.55      305.06     12.21 o 
   5   9   2        3.47        6.91      2.58 o 
   6   9   2       31.27       32.75      3.73 o 
   7   9   2      188.55      188.92     11.03 o 
   8   9   2       52.77       68.19      8.20 o 
  -8  10   2        0.03        2.04      2.15 o 
  -7  10   2        5.65        8.39      4.95 o 
  -6  10   2       99.80      123.29     14.42 o 
  -5  10   2        2.48        1.45      8.23 o 
  -4  10   2      113.78      115.16      6.76 o 
  -3  10   2       32.87       33.97      5.05 o 
  -2  10   2       13.08       11.21      2.72 o 
  -1  10   2       56.48       66.87      4.59 o 
   0  10   2       27.84       36.72      5.02 o 
   1  10   2      197.53      204.40      8.55 o 
   2  10   2      123.59      126.04      7.64 o 
   3  10   2       19.14       23.01      3.83 o 
   4  10   2      143.52      146.83      7.21 o 
   5  10   2       25.55       22.77      3.35 o 
   6  10   2       35.66       39.55      4.27 o 
   7  10   2        1.96        1.41      2.26 o 
   8  10   2       15.90       10.82      1.75 o 
  -8  11   2        0.08       -0.08      1.62 o 
  -7  11   2      383.07      363.98     20.89 o 
  -6  11   2       32.14       37.98      5.53 o 
  -5  11   2       37.17       37.85      5.82 o 
  -4  11   2      419.77      421.04     17.50 o 
  -3  11   2      507.52      462.50     42.89 o 
  -2  11   2      418.69      399.43     14.52 o 
  -1  11   2       22.02       27.93      3.87 o 
   0  11   2     1288.24     1234.34     63.78 o 
   1  11   2      127.97      130.81      6.85 o 
   2  11   2      131.09      137.95      7.53 o 
   3  11   2       96.63      100.44      6.74 o 
   4  11   2      150.51      166.08      9.05 o 
   5  11   2      203.75      182.63     19.36 o 
   6  11   2        0.17        0.42      1.79 o 
   7  11   2        9.33        8.49      2.36 o 
  -7  12   2        3.82        4.32      2.38 o 
  -6  12   2       16.33       22.35      7.09 o 
  -5  12   2       34.69       33.82      6.19 o 
  -4  12   2      234.19      200.89     12.43 o 
  -3  12   2        5.29        7.61      4.38 o 
  -2  12   2        1.89        4.56      2.47 o 
  -1  12   2      102.10       95.92      7.50 o 
   0  12   2      814.19      868.35     53.31 o 
   1  12   2      411.27      407.94     47.87 o 
   2  12   2      235.45      246.09     33.80 o 
   3  12   2      147.16      134.74     21.10 o 
   4  12   2       53.02       58.07      6.28 o 
   5  12   2        0.12        2.23      2.69 o 
   6  12   2       72.29       74.15      7.10 o 
   7  12   2       38.40       33.63      4.04 o 
  -7  13   2        0.13        1.41      1.61 o 
  -6  13   2      304.82      285.17     31.27 o 
  -5  13   2      937.67      818.65     55.19 o 
  -4  13   2       19.32       16.26      3.61 o 
  -3  13   2       31.84       21.53      3.49 o 
  -2  13   2     1333.32     1184.66     68.22 o 
  -1  13   2      297.32      262.42     14.84 o 
   0  13   2      569.69      520.38     53.87 o 
   1  13   2       12.30        9.48      4.22 o 
   2  13   2     1964.28     1840.11    270.39 o 
   3  13   2        1.62        3.23      3.55 o 
   4  13   2       21.70       24.40      6.48 o 
   5  13   2      358.17      322.03     38.82 o 
   6  13   2      306.13      294.50     17.44 o 
  -6  14   2      128.48      126.01     10.27 o 
  -5  14   2        9.34       10.26      2.59 o 
  -4  14   2      100.67       93.31      5.43 o 
  -3  14   2       77.49       89.71      6.58 o 
  -2  14   2      160.17      166.59      9.66 o 
  -1  14   2        8.66        1.04      5.79 o 
   0  14   2      209.12      232.10     29.94 o 
   1  14   2       45.29       36.98     14.15 o 
   2  14   2       11.62       11.15      6.14 o 
   3  14   2        0.37        3.56      2.82 o 
   4  14   2       83.11       89.70     17.36 o 
   5  14   2        1.46        2.44      2.65 o 
   6  14   2       23.56       17.02      3.05 o 
  -6  15   2       25.72       41.17      4.80 o 
  -5  15   2       18.91       18.60      3.01 o 
  -4  15   2      240.51      231.29     13.68 o 
  -3  15   2      159.89      188.01      9.90 o 
  -2  15   2       28.43       32.14      8.01 o 
  -1  15   2       45.16       52.16      7.85 o 
   0  15   2      132.49      161.80     14.35 o 
   1  15   2       28.66       38.81      7.55 o 
   2  15   2       11.69        8.23      8.39 o 
   3  15   2       88.23       71.84     46.58 o 
   4  15   2      462.38      502.41     37.42 o 
   5  15   2       14.54       11.08      2.50 o 
  -5  16   2       54.67       78.80      6.10 o 
  -4  16   2       45.93       51.86      3.90 o 
  -3  16   2        1.63       -0.18      1.78 o 
  -2  16   2        0.91        1.33      2.03 o 
  -1  16   2       33.08       31.55      4.27 o 
   0  16   2       38.76       34.24      6.25 o 
   1  16   2        0.48        1.91      6.02 o 
   2  16   2       17.60       21.96      5.49 o 
   3  16   2       61.40       59.36      8.66 o 
   4  16   2        0.26        1.36      1.70 o 
  -3  17   2        5.30        6.94      2.97 o 
  -2  17   2      220.69      228.94     13.37 o 
  -1  17   2       46.48       45.83      3.97 o 
   0  17   2       88.44       90.96      5.83 o 
   1  17   2       49.55       57.30      4.66 o 
   2  17   2      161.98      162.91      7.58 o 
   3  17   2        8.05        4.93      1.94 o 
  -1  18   2       15.45       14.56      3.35 o 
   0  18   2        0.04       -0.38      2.21 o 
   1  18   2       42.02       56.03     20.21 o 
 -10   1   3      327.26      358.74     16.23 o 
  -9   1   3       98.00       94.30      7.93 o 
  -8   1   3       11.92       19.22      6.41 o 
  -7   1   3      888.68      864.39     40.83 o 
  -6   1   3      354.14      381.73     20.27 o 
  -5   1   3       19.96        8.05      1.91 o 
  -4   1   3       57.43       98.20      2.66 o 
  -3   1   3     1314.20     1225.46     20.53 o 
  -2   1   3      163.24      173.51      2.59 o 
  -1   1   3       61.82       63.43      1.38 o 
   0   1   3        8.90       11.27      0.66 o 
   1   1   3      101.26       72.36      1.65 o 
   2   1   3      995.18      971.48     11.96 o 
   3   1   3     1042.72     1051.28     13.95 o 
   4   1   3      350.99      343.07      6.06 o 
   5   1   3        0.62        0.64      1.42 o 
   6   1   3        2.48        3.90      2.15 o 
   7   1   3      345.38      335.83     13.02 o 
   8   1   3       76.37       80.39      6.66 o 
   9   1   3        2.56        2.56      1.82 o 
 -10   2   3        6.62        7.69      3.06 o 
  -9   2   3      127.47      121.76      8.82 o 
  -8   2   3        0.46        0.93      3.15 o 
  -7   2   3       67.10       54.92      7.45 o 
  -6   2   3       35.84       38.11      7.23 o 
  -5   2   3       13.65       16.81      2.99 o 
  -4   2   3      479.43      511.40     10.93 o 
  -3   2   3       14.71       20.17      0.93 o 
  -2   2   3      364.79      369.62      4.95 o 
  -1   2   3       61.73       71.95      1.92 o 
   0   2   3     1029.21     1077.68     13.46 o 
   1   2   3     2941.52     3146.18     50.51 o 
   2   2   3      185.90      215.40      3.32 o 
   3   2   3       28.62       27.29      1.30 o 
   4   2   3       62.45       66.56      4.10 o 
   5   2   3      126.51      136.17      5.67 o 
   6   2   3        0.58        1.57      1.96 o 
   7   2   3       16.70       22.27      4.44 o 
   8   2   3       34.54       34.11      4.39 o 
   9   2   3        9.34        8.11      2.05 o 
 -10   3   3        0.95       -0.42      2.11 o 
  -9   3   3       85.08       98.51      9.17 o 
  -8   3   3      893.01      875.81     39.52 o 
  -7   3   3        2.14        2.08      3.44 o 
  -6   3   3        1.16        1.42      2.76 o 
  -5   3   3     2999.53     2822.34    122.69 o 
  -4   3   3      439.25      451.10      9.70 o 
  -3   3   3      158.57      162.02      3.46 o 
  -2   3   3      120.37       94.57      2.26 o 
  -1   3   3     4090.44     3931.10     93.75 o 
   0   3   3       21.70       20.04      0.89 o 
   1   3   3      257.89      254.20      5.51 o 
   2   3   3      102.45       88.36      1.74 o 
   3   3   3     2167.21     2130.76     32.01 o 
   4   3   3        0.29        1.57      0.92 o 
   5   3   3      205.46      189.12      6.80 o 
   6   3   3      767.31      779.83     34.69 o 
   7   3   3      170.19      183.39      9.38 o 
   8   3   3        1.56        3.63      2.10 o 
   9   3   3      149.60      157.60     17.18 o 
 -10   4   3       11.77       13.04      2.29 o 
  -9   4   3        9.52       11.91      3.45 o 
  -8   4   3        2.70        6.08      3.63 o 
  -7   4   3        5.84        6.86      3.97 o 
  -6   4   3      598.56      611.52     26.91 o 
  -5   4   3       16.68       15.07      4.18 o 
  -4   4   3       57.03       58.45      3.97 o 
  -3   4   3      124.29      145.58      4.97 o 
  -2   4   3        6.89       18.85      2.76 o 
  -1   4   3       81.91       86.23      2.91 o 
   0   4   3      179.89      174.33      2.88 o 
   1   4   3       41.82       40.78      3.25 o 
   2   4   3      747.40      709.03     14.02 o 
   3   4   3      225.97      243.18      6.23 o 
   4   4   3        9.33        6.76      1.72 o 
   5   4   3        2.63       10.97      3.40 o 
   6   4   3       31.70       40.00      5.74 o 
   7   4   3       35.35       46.34      5.52 o 
   8   4   3        9.36        7.97      3.31 o 
   9   4   3        4.45        7.93      5.79 o 
  -9   5   3       21.12       23.00      3.66 o 
  -8   5   3        1.88        0.57      2.78 o 
  -7   5   3      425.39      389.73     27.51 o 
  -6   5   3     1139.75     1111.23     39.33 o 
  -5   5   3       26.80       29.84      3.98 o 
  -4   5   3      745.90      775.88     18.86 o 
  -3   5   3     2664.75     2674.55     60.80 o 
  -2   5   3      243.58      250.09      7.15 o 
  -1   5   3      507.97      512.12     16.50 o 
   0   5   3     1372.36     1304.00     19.79 o 
   1   5   3     1400.13     1374.14     30.53 o 
   2   5   3       12.47       10.42      1.57 o 
   3   5   3      198.10      199.53      6.08 o 
   4   5   3     2239.40     2271.29     74.46 o 
   5   5   3       22.09       45.91     13.26 o 
   6   5   3        9.58       11.55      3.58 o 
   7   5   3      459.29      455.80     17.78 o 
   8   5   3      399.56      408.41     17.88 o 
   9   5   3       90.87       98.90     12.06 o 
  -9   6   3       71.03       81.47      7.48 o 
  -8   6   3        2.25       66.02     51.83 o 
  -7   6   3       74.17       82.46      6.31 o 
  -6   6   3     2171.18     2149.19     86.52 o 
  -5   6   3      763.98      738.50     25.53 o 
  -4   6   3      485.42      467.03     20.81 o 
  -3   6   3      236.78      256.06      7.93 o 
  -2   6   3      274.24      285.95     13.32 o 
  -1   6   3     2480.96     2618.66     60.34 o 
   0   6   3        3.30        6.48      1.44 o 
   1   6   3      210.38      215.61      6.37 o 
   2   6   3       24.82       28.76      2.24 o 
   3   6   3      148.40      186.96      8.80 o 
   4   6   3       98.38      137.35      7.27 o 
   5   6   3       40.29       45.68      4.49 o 
   6   6   3        0.54        0.80      2.51 o 
   7   6   3        0.45        2.09      2.46 o 
   8   6   3       98.75      113.31      7.55 o 
  -9   7   3       66.89       67.05      5.87 o 
  -8   7   3      202.26      184.08      9.36 o 
  -7   7   3       15.21       15.49      4.17 o 
  -6   7   3      472.40      459.62     25.83 o 
  -5   7   3     1174.04     1187.67     51.51 o 
  -4   7   3       31.58       27.67      6.29 o 
  -3   7   3       43.72       38.82      9.19 o 
  -2   7   3      464.95      542.58     15.25 o 
  -1   7   3      562.05      543.00     16.32 o 
   0   7   3      615.18      630.37     14.84 o 
   1   7   3      112.20      115.94      4.65 o 
   2   7   3      157.29      147.73      6.37 o 
   3   7   3      144.71      169.25     10.69 o 
   4   7   3      252.86      306.28     14.46 o 
   5   7   3        0.70        1.83      2.48 o 
   6   7   3      195.40      195.04     11.91 o 
   7   7   3      133.68      137.21      8.71 o 
   8   7   3      165.47      154.25     11.84 o 
  -9   8   3       81.29       88.51      7.63 o 
  -8   8   3       61.23       57.37      4.80 o 
  -7   8   3       22.85       22.86      4.35 o 
  -6   8   3        6.41        8.99      4.45 o 
  -5   8   3      313.65      298.33     20.41 o 
  -4   8   3       35.70       34.58      5.35 o 
  -3   8   3      213.92      251.52     10.90 o 
  -2   8   3      212.80      238.72     16.02 o 
  -1   8   3      133.33      150.99      5.34 o 
   0   8   3        8.50        7.79      1.91 o 
   1   8   3       24.17       21.83      2.37 o 
   2   8   3       77.63       82.19      5.09 o 
   3   8   3      658.45      664.72     22.38 o 
   4   8   3        1.93        3.36      2.42 o 
   5   8   3       60.62       70.96      5.49 o 
   6   8   3        1.69        4.39      2.79 o 
   7   8   3       60.01       62.24      6.17 o 
   8   8   3      196.14      193.61      8.70 o 
  -8   9   3       55.44       56.86      4.93 o 
  -7   9   3      166.95      128.49     22.26 o 
  -6   9   3       81.88       92.62      7.87 o 
  -5   9   3        3.72        5.23      4.74 o 
  -4   9   3      222.66      210.14     12.24 o 
  -3   9   3       11.53       12.59      3.17 o 
  -2   9   3      240.14      268.67     11.19 o 
  -1   9   3      264.68      256.83      8.90 o 
   0   9   3      168.99      187.58      9.99 o 
   1   9   3        6.18        5.93      1.95 o 
   2   9   3     1118.07     1130.29     34.76 o 
   3   9   3       50.42       64.93      7.85 o 
   4   9   3        7.98       14.34      3.22 o 
   5   9   3       83.98       81.83      5.77 o 
   6   9   3       55.62       61.91      5.39 o 
   7   9   3        8.84       12.27      3.23 o 
   8   9   3       13.45       11.66      2.29 o 
  -8  10   3       96.90      101.10      5.78 o 
  -7  10   3       41.68       42.26      5.45 o 
  -6  10   3       89.28       97.69      8.82 o 
  -5  10   3      170.21      185.16     15.36 o 
  -4  10   3      321.19      346.19     19.10 o 
  -3  10   3       54.47       51.32      7.60 o 
  -2  10   3      278.91      269.13     11.50 o 
  -1  10   3        1.83        4.08      2.34 o 
   0  10   3      931.32      924.84     29.84 o 
   1  10   3      214.67      218.36      9.48 o 
   2  10   3       31.63       34.47      4.21 o 
   3  10   3       52.15       53.51      5.18 o 
   4  10   3       14.28       14.81      3.21 o 
   5  10   3      148.51      163.82      7.89 o 
   6  10   3        0.00        2.94      2.75 o 
   7  10   3        5.83        7.49      3.28 o 
  -8  11   3       94.62      109.56      5.14 o 
  -7  11   3      457.70      452.25     28.13 o 
  -6  11   3      453.48      453.60     21.53 o 
  -5  11   3        1.94        6.17      3.77 o 
  -4  11   3      621.71      566.55     69.92 o 
  -3  11   3      769.83      781.30     35.07 o 
  -2  11   3      291.35      284.65     15.41 o 
  -1  11   3       36.68       40.32      4.45 o 
   0  11   3     1726.26     1664.21     58.39 o 
   1  11   3      648.65      641.77     56.97 o 
   2  11   3      323.80      326.13     11.91 o 
   3  11   3      101.70      106.58      6.89 o 
   4  11   3      681.09      708.52     22.34 o 
   5  11   3      107.90      125.33      6.30 o 
   6  11   3       82.94       76.65      5.66 o 
   7  11   3       97.94       96.32      4.83 o 
  -7  12   3       85.05       96.34      5.87 o 
  -6  12   3      275.34      300.74     14.36 o 
  -5  12   3       48.77       45.66      6.00 o 
  -4  12   3       74.81       95.59      6.36 o 
  -3  12   3       31.87       35.69      6.21 o 
  -2  12   3      335.88      316.31     16.37 o 
  -1  12   3       48.92       52.79      4.97 o 
   0  12   3       17.34       15.36      3.29 o 
   1  12   3       79.01       77.90      6.42 o 
   2  12   3       87.17       93.81      8.75 o 
   3  12   3      412.05      380.22     19.26 o 
   4  12   3        8.51        7.75      2.94 o 
   5  12   3        5.97        5.15      2.91 o 
   6  12   3       97.34       88.02      6.18 o 
  -7  13   3       77.43       75.63      4.50 o 
  -6  13   3       10.98        5.87      2.58 o 
  -5  13   3      127.63      140.04     14.42 o 
  -4  13   3      138.35      137.08      7.74 o 
  -3  13   3      234.91      207.59      9.64 o 
  -2  13   3      225.63      204.32     11.91 o 
  -1  13   3      316.11      312.40     12.71 o 
   0  13   3      476.32      439.18     36.60 o 
   1  13   3      370.11      370.48     34.88 o 
   2  13   3      108.81      123.84     10.34 o 
   3  13   3      236.96      249.17     16.06 o 
   4  13   3       38.13       35.58      4.76 o 
   5  13   3       14.33       16.60      3.26 o 
   6  13   3       56.29       54.84      4.88 o 
  -6  14   3      134.32      167.09     12.64 o 
  -5  14   3        6.48        8.53      2.71 o 
  -4  14   3       77.00       83.76      5.45 o 
  -3  14   3        4.83        5.96      2.40 o 
  -2  14   3       51.22       57.94      5.74 o 
  -1  14   3       16.17       17.17      3.07 o 
   0  14   3        0.75        3.35      3.70 o 
   1  14   3        0.78        3.12      2.91 o 
   2  14   3       60.86       61.03      6.06 o 
   3  14   3       19.23       21.89      4.07 o 
   4  14   3        3.61        2.04      2.29 o 
   5  14   3       53.42       55.53      6.33 o 
  -5  15   3       15.70        7.57      2.03 o 
  -4  15   3       30.82       20.62      2.42 o 
  -3  15   3        4.70        5.13      2.70 o 
  -2  15   3       33.88       27.81      3.93 o 
  -1  15   3       16.45       12.12      4.35 o 
   0  15   3       75.44       71.61      5.93 o 
   1  15   3        7.23        9.04      3.04 o 
   2  15   3       36.02       43.08      5.39 o 
   3  15   3       54.68       56.23      8.66 o 
   4  15   3        9.67        8.35      2.14 o 
  -4  16   3      275.23      273.81     13.38 o 
  -3  16   3        0.05       -0.09      1.17 o 
  -2  16   3       81.61       78.46      5.35 o 
  -1  16   3       34.30       35.38      3.68 o 
   0  16   3       41.87       44.28      6.98 o 
   1  16   3      119.70      116.53      9.50 o 
   2  16   3       26.67       19.09      3.93 o 
   3  16   3        0.75        2.82      3.05 o 
  -2  17   3      178.79      186.78     10.08 o 
  -1  17   3      107.68      121.28      8.62 o 
   0  17   3      190.15      182.92     14.32 o 
   1  17   3       13.82        8.31      3.05 o 
   2  17   3      132.80      138.21     13.82 o 
  -9   0   4       75.49       92.00     10.53 o 
  -8   0   4      353.88      350.52     27.92 o 
  -7   0   4      782.13      878.39     60.66 o 
  -6   0   4        0.67        8.61      6.40 o 
  -5   0   4        0.22        3.51      5.11 o 
  -4   0   4     1263.55     1232.74     64.88 o 
  -3   0   4     6451.68     6490.83    311.77 o 
  -2   0   4      844.93      816.18     18.25 o 
  -1   0   4      484.92      443.04      8.96 o 
   0   0   4     4797.53     4947.17    145.51 o 
   1   0   4     1624.55     1726.29     36.69 o 
   2   0   4     3987.13     4185.71    122.97 o 
   3   0   4      371.79      339.82     12.00 o 
   4   0   4      222.85      228.92      9.66 o 
   5   0   4      151.64      145.36      8.06 o 
   6   0   4       99.85       99.96      8.33 o 
   7   0   4       72.73       75.65      6.71 o 
   8   0   4       22.65       17.92      4.35 o 
  -9   1   4      195.14      215.87     11.88 o 
  -8   1   4      760.20      732.53     40.21 o 
  -7   1   4      273.31      268.23     17.61 o 
  -6   1   4      107.87      101.68     10.30 o 
  -5   1   4      670.54      639.16     48.63 o 
  -4   1   4      353.39      302.82     18.39 o 
  -3   1   4      177.73      162.47      4.55 o 
  -2   1   4     2163.08     2145.61     35.54 o 
  -1   1   4     1631.97     1583.69     22.11 o 
   0   1   4      388.81      433.72      6.13 o 
   1   1   4     1412.99     1424.57     21.11 o 
   2   1   4     6871.01     6983.36    179.92 o 
   3   1   4       11.46        8.90      1.28 o 
   4   1   4      304.05      311.63      8.90 o 
   5   1   4      602.29      577.90     16.05 o 
   6   1   4      314.42      293.56     10.35 o 
   7   1   4        1.80        3.88      2.38 o 
   8   1   4      109.74      100.18      5.95 o 
  -9   2   4      420.93      426.28     18.49 o 
  -8   2   4      507.85      470.91     23.91 o 
  -7   2   4      214.80      221.65     15.54 o 
  -6   2   4       27.85       38.84      6.87 o 
  -5   2   4      966.59      945.51     44.56 o 
  -4   2   4      211.74      237.78      9.90 o 
  -3   2   4        0.06        2.69      1.15 o 
  -2   2   4     1372.29     1306.89     21.38 o 
  -1   2   4     1023.89     1031.14     16.04 o 
   0   2   4      744.12      725.16     10.12 o 
   1   2   4      970.26      948.02     14.13 o 
   2   2   4      896.06      863.78     13.60 o 
   3   2   4        7.29        5.06      1.66 o 
   4   2   4      119.30      122.91      6.34 o 
   5   2   4      130.03      135.02      8.65 o 
   6   2   4      112.80      117.39      7.86 o 
   7   2   4       72.14       72.18      5.93 o 
   8   2   4        9.53        4.65      2.59 o 
  -9   3   4       11.99       15.98      3.64 o 
  -8   3   4       47.49       49.21      6.63 o 
  -7   3   4      516.18      506.92     26.82 o 
  -6   3   4       34.30       30.62      4.52 o 
  -5   3   4      216.76      223.02     10.98 o 
  -4   3   4      449.60      491.10     17.23 o 
  -3   3   4       14.67       13.44      1.57 o 
  -2   3   4       91.53      104.66      4.15 o 
  -1   3   4       35.45       43.23      1.87 o 
   0   3   4      234.45      275.21      4.66 o 
   1   3   4      200.42      206.94      4.26 o 
   2   3   4       45.32       60.95      2.34 o 
   3   3   4       21.92       12.54      3.12 o 
   4   3   4      168.52      164.57      6.93 o 
   5   3   4        8.45        6.94      3.11 o 
   6   3   4        1.91        4.45      2.81 o 
   7   3   4        0.08        1.59      2.20 o 
   8   3   4       13.40       12.41      2.96 o 
  -9   4   4      461.80      527.89     22.79 o 
  -8   4   4        4.09        4.15      3.31 o 
  -7   4   4      280.32      264.49     16.45 o 
  -6   4   4      484.87      493.66     31.24 o 
  -5   4   4     1068.49     1069.33     61.75 o 
  -4   4   4      512.99      503.06     17.77 o 
  -3   4   4       44.44       42.18      2.99 o 
  -2   4   4      998.83      986.87     26.02 o 
  -1   4   4        1.35        4.04      0.90 o 
   0   4   4      688.44      665.92      9.84 o 
   1   4   4        4.88        4.42      1.21 o 
   2   4   4      121.97      134.15      4.03 o 
   3   4   4       38.93       49.22      6.62 o 
   4   4   4      304.04      351.14     17.13 o 
   5   4   4      161.33      167.75      9.97 o 
   6   4   4        4.88        8.12      3.10 o 
   7   4   4       21.27       21.53      4.06 o 
   8   4   4       21.48       24.11      3.58 o 
  -9   5   4      177.41      184.06     10.04 o 
  -8   5   4        0.18        2.09      3.37 o 
  -7   5   4        3.57        2.72      2.60 o 
  -6   5   4     2285.68     2162.27     96.20 o 
  -5   5   4      235.09      218.30     12.00 o 
  -4   5   4       71.62       57.85     22.04 o 
  -3   5   4      492.17      529.94     18.65 o 
  -2   5   4     1895.57     1905.68     54.96 o 
  -1   5   4       13.02       20.20      1.63 o 
   0   5   4      172.32      159.33      4.30 o 
   1   5   4      384.79      351.67      7.98 o 
   2   5   4      134.87      149.05      6.42 o 
   3   5   4        0.52        6.89      2.15 o 
   4   5   4      532.65      569.18     22.88 o 
   5   5   4      679.81      689.53     27.10 o 
   6   5   4        0.08        3.93      2.87 o 
   7   5   4       67.18       68.65      5.22 o 
   8   5   4      482.70      471.39     17.45 o 
  -9   6   4        2.05        2.05      2.54 o 
  -8   6   4      131.15      131.66     11.91 o 
  -7   6   4     1292.20     1147.90     48.11 o 
  -6   6   4       99.33      101.82      9.16 o 
  -5   6   4       63.18       64.02      9.05 o 
  -4   6   4      518.80      557.99     27.89 o 
  -3   6   4      444.01      427.17     18.86 o 
  -2   6   4      123.31      145.47      7.73 o 
  -1   6   4       10.35       11.62      1.85 o 
   0   6   4      465.42      448.51      9.82 o 
   1   6   4        7.50        6.06      2.08 o 
   2   6   4        0.07        0.16      1.66 o 
   3   6   4      547.54      570.01     26.59 o 
   4   6   4      243.77      278.06     12.11 o 
   5   6   4       21.71       16.92      4.00 o 
   6   6   4        2.74        3.94      2.81 o 
   7   6   4      153.44      141.54      7.24 o 
   8   6   4        7.19        8.36      3.07 o 
  -9   7   4       23.11       22.42      4.27 o 
  -8   7   4      926.68      883.78     74.73 o 
  -7   7   4      276.68      258.17     13.73 o 
  -6   7   4      190.31      183.73     12.42 o 
  -5   7   4     1426.18     1367.06     62.52 o 
  -4   7   4     1394.47     1376.31     52.05 o 
  -3   7   4       17.54       26.69      4.76 o 
  -2   7   4      230.77      230.07     10.60 o 
  -1   7   4     2066.89     1940.67     56.48 o 
   0   7   4      267.88      255.16      7.74 o 
   1   7   4       93.77      103.50      5.04 o 
   2   7   4      623.23      605.85     22.95 o 
   3   7   4      908.79      975.73     31.85 o 
   4   7   4       40.10       45.36      4.90 o 
   5   7   4       53.61       67.07      6.24 o 
   6   7   4      646.52      643.07     23.50 o 
   7   7   4      172.95      175.13     12.77 o 
   8   7   4        0.31        1.41      1.75 o 
  -8   8   4      213.52      213.44      7.68 o 
  -7   8   4        0.11        0.90      2.20 o 
  -6   8   4        8.28       10.72      3.98 o 
  -5   8   4      722.93      733.74     28.63 o 
  -4   8   4      628.62      626.40     25.30 o 
  -3   8   4       21.66       26.07      5.80 o 
  -2   8   4      355.07      337.97     14.25 o 
  -1   8   4      969.31     1027.79     35.14 o 
   0   8   4        4.04        5.78      2.05 o 
   1   8   4       23.15       25.32      3.02 o 
   2   8   4      402.06      413.22     18.81 o 
   3   8   4       50.93       87.92     14.13 o 
   4   8   4       15.98       18.60      3.60 o 
   5   8   4       67.08       89.01      6.98 o 
   6   8   4       68.84       82.95      6.05 o 
   7   8   4       29.69       30.25      3.99 o 
  -8   9   4      165.94      189.45     23.37 o 
  -7   9   4      170.48      172.74     12.51 o 
  -6   9   4       71.83       82.92      6.48 o 
  -5   9   4       20.49       23.72      4.81 o 
  -4   9   4      352.32      393.74     22.84 o 
  -3   9   4      676.78      691.34     31.97 o 
  -2   9   4      381.38      383.75     18.21 o 
  -1   9   4       24.36       25.66      4.05 o 
   0   9   4        0.77        3.21      2.11 o 
   1   9   4     1204.19     1176.90     58.29 o 
   2   9   4      144.27      163.00      9.43 o 
   3   9   4       72.07      103.79      7.18 o 
   4   9   4      144.16      166.67      8.66 o 
   5   9   4      124.20      142.87      8.37 o 
   6   9   4        0.21        2.07      2.17 o 
   7   9   4        5.06        5.24      2.26 o 
  -8  10   4       69.13       86.97      7.10 o 
  -7  10   4       31.45       33.57      6.56 o 
  -6  10   4       15.95       20.18      3.93 o 
  -5  10   4        4.83        5.85      2.96 o 
  -4  10   4       18.48       15.32      3.78 o 
  -3  10   4      114.67      137.00     10.29 o 
  -2  10   4        0.88        4.02      2.86 o 
  -1  10   4       43.05       45.31      9.95 o 
   0  10   4       46.84       41.14      4.17 o 
   1  10   4       35.56       35.00      3.70 o 
   2  10   4        1.51        1.53      2.52 o 
   3  10   4       89.11       99.03      6.59 o 
   4  10   4       15.70       15.98      3.29 o 
   5  10   4       14.17       15.16      3.22 o 
   6  10   4       63.55       66.59      4.48 o 
   7  10   4        7.84        8.71      2.03 o 
  -7  11   4        1.16        2.36      2.75 o 
  -6  11   4      258.06      266.15     13.74 o 
  -5  11   4       75.84       83.16      8.16 o 
  -4  11   4       57.30       67.25      7.82 o 
  -3  11   4      565.08      595.59     28.71 o 
  -2  11   4      212.94      196.94     10.53 o 
  -1  11   4      263.66      252.33     12.00 o 
   0  11   4       85.49       83.42      7.09 o 
   1  11   4      956.69      932.93     59.01 o 
   2  11   4      174.38      184.38      8.87 o 
   3  11   4        0.71        2.44      2.28 o 
   4  11   4       86.29       90.97      5.64 o 
   5  11   4       39.53       39.58      3.87 o 
   6  11   4       30.93       23.04      3.03 o 
  -7  12   4      113.78      131.12      6.01 o 
  -6  12   4       53.11       61.10      6.72 o 
  -5  12   4       16.51       14.59      5.00 o 
  -4  12   4      253.63      251.05     14.56 o 
  -3  12   4       47.98       39.64      5.96 o 
  -2  12   4       94.41      100.46      8.76 o 
  -1  12   4       73.16       71.10      7.25 o 
   0  12   4        0.22        0.65      2.28 o 
   1  12   4      223.89      209.61     21.87 o 
   2  12   4      249.39      249.19     16.61 o 
   3  12   4        0.13        2.97      2.40 o 
   4  12   4       14.79       11.78      2.43 o 
   5  12   4        0.84        0.13      2.04 o 
   6  12   4       13.09       13.88      3.28 o 
  -6  13   4       13.89       13.22      2.74 o 
  -5  13   4      324.18      322.62     14.23 o 
  -4  13   4      518.86      506.72     21.88 o 
  -3  13   4        4.31        3.30      2.30 o 
  -2  13   4       10.76        7.77      3.48 o 
  -1  13   4      866.32      760.22     44.11 o 
   0  13   4      132.63      149.21     15.34 o 
   1  13   4      108.44      115.91      9.04 o 
   2  13   4       13.53       11.68      3.90 o 
   3  13   4      759.08      771.74     55.03 o 
   4  13   4        0.32        2.18      2.40 o 
   5  13   4        0.45       -0.69      2.29 o 
  -5  14   4        1.59        1.14      1.90 o 
  -4  14   4      108.51      100.76      6.64 o 
  -3  14   4        0.58        1.00      1.78 o 
  -2  14   4        3.72        5.71      2.88 o 
  -1  14   4        1.82        4.31      2.68 o 
   0  14   4      101.02       93.10      7.20 o 
   1  14   4       47.45       37.22      6.18 o 
   2  14   4      146.01      138.84      8.51 o 
   3  14   4      181.12      175.36     19.21 o 
   4  14   4       30.50       26.89      5.26 o 
  -4  15   4        8.84       10.81      2.33 o 
  -3  15   4      246.75      231.28      9.14 o 
  -2  15   4      102.38      111.96      5.13 o 
   0  15   4       18.33       11.59      6.94 o 
   1  15   4      111.85      116.74     17.71 o 
   2  15   4        0.77        0.06      1.79 o 
   3  15   4        5.75        6.33      2.09 o 
  -2  16   4       43.56       46.22      3.26 o 
  -1  16   4       49.84       45.38      5.49 o 
   1  16   4        2.87        2.17      1.61 o 
   2  16   4       47.19       43.02      4.58 o 
  -9   1   5      173.70      188.51     10.31 o 
  -8   1   5      287.46      279.31     15.75 o 
  -7   1   5       39.42       41.39      7.46 o 
  -6   1   5      406.31      428.46     26.54 o 
  -5   1   5       70.98       83.94      9.00 o 
  -4   1   5       52.82       52.35      3.66 o 
  -3   1   5       13.12       13.14      2.41 o 
  -2   1   5      339.45      331.84     10.89 o 
  -1   1   5      153.97      176.28      4.90 o 
   0   1   5       31.29       18.01      3.85 o 
   1   1   5        5.19        9.71      1.91 o 
   2   1   5       44.43       64.17      4.03 o 
   3   1   5      322.72      312.45     10.77 o 
   4   1   5      152.76      144.14      6.84 o 
   5   1   5       13.41       17.73      2.72 o 
   6   1   5       10.80        6.76      2.24 o 
   7   1   5        0.83        0.70      1.59 o 
  -9   2   5       79.34       88.23     10.57 o 
  -8   2   5      129.59      123.55      8.09 o 
  -7   2   5       90.72      115.90     13.70 o 
  -6   2   5      336.96      342.90     22.53 o 
  -5   2   5      140.81      144.46     13.64 o 
  -4   2   5      311.73      335.19     12.39 o 
  -3   2   5       26.36       31.00      2.87 o 
  -2   2   5      188.81      183.80      5.73 o 
  -1   2   5      286.32      271.68      7.94 o 
   0   2   5       79.27       82.33      4.52 o 
   1   2   5      103.89      126.52      5.57 o 
   2   2   5      863.38      912.74     23.87 o 
   3   2   5       85.21       94.08      5.15 o 
   4   2   5      297.25      277.04     10.33 o 
   5   2   5       75.59       69.01     11.70 o 
   6   2   5       91.75       87.76      6.75 o 
   7   2   5       77.39       70.57      5.47 o 
   8   2   5       75.64       71.11      5.26 o 
  -9   3   5      111.16      127.62      7.68 o 
  -8   3   5        1.01        1.92      2.25 o 
  -7   3   5      384.14      365.25     20.65 o 
  -6   3   5      199.43      207.61     15.51 o 
  -5   3   5      302.47      309.17     23.48 o 
  -4   3   5     1034.48     1020.35     31.63 o 
  -3   3   5       37.45       36.12      3.58 o 
  -2   3   5       55.97       68.16      3.46 o 
  -1   3   5       10.72        7.03      1.62 o 
   0   3   5      993.66      935.63     24.20 o 
   1   3   5       47.34       57.33      6.05 o 
   2   3   5       36.55       45.89      5.30 o 
   3   3   5       24.02       26.56      3.65 o 
   4   3   5      155.41      160.45      7.95 o 
   5   3   5       52.85       57.97      5.75 o 
   6   3   5        7.63        7.83      2.83 o 
   7   3   5      123.83      129.38      7.72 o 
  -9   4   5      139.47      144.70     11.23 o 
  -8   4   5       47.55       59.72      4.69 o 
  -7   4   5      141.11      148.81     10.44 o 
  -6   4   5      164.50      152.88     18.02 o 
  -5   4   5      855.96      838.88     27.69 o 
  -4   4   5      428.46      445.05     18.95 o 
  -3   4   5      663.91      735.17     30.59 o 
  -2   4   5      634.68      620.71     28.29 o 
  -1   4   5      118.31      125.55      6.21 o 
   0   4   5      413.10      446.36     14.35 o 
   1   4   5      509.48      494.24     15.84 o 
   2   4   5      159.47      151.78      9.54 o 
   3   4   5       23.48       23.17      3.48 o 
   4   4   5      494.47      459.51     22.68 o 
   5   4   5      144.09      152.14      9.24 o 
   6   4   5       37.28       32.91      4.03 o 
   7   4   5       31.17       24.37      4.82 o 
  -8   5   5       47.14       66.90     14.83 o 
  -7   5   5       47.28       44.61      6.33 o 
  -6   5   5      114.02       99.32      7.72 o 
  -5   5   5        1.92        8.29      4.16 o 
  -4   5   5        0.41        1.05      2.80 o 
  -3   5   5      205.97      238.78     12.47 o 
  -2   5   5      311.79      306.42     12.17 o 
  -1   5   5        0.50       -0.34      2.23 o 
   0   5   5      238.24      269.15     10.23 o 
   1   5   5      108.55      118.71      6.48 o 
   2   5   5      108.86      120.39      6.75 o 
   3   5   5       10.02       10.47      2.89 o 
   4   5   5        2.77        3.60      3.04 o 
   5   5   5      353.16      358.81     15.81 o 
   6   5   5        2.94        1.43      2.22 o 
   7   5   5        0.12        0.32      1.66 o 
  -8   6   5      146.32      164.39      8.98 o 
  -7   6   5       12.14       13.34      3.82 o 
  -6   6   5        7.26       10.73      4.15 o 
  -5   6   5     2729.88     2751.31    115.93 o 
  -4   6   5       79.05       99.58      8.54 o 
  -3   6   5        1.38        4.82      3.27 o 
  -2   6   5      543.90      624.77     27.29 o 
  -1   6   5      373.25      363.54     20.31 o 
   0   6   5      168.01      204.66      8.93 o 
   1   6   5       24.00       26.64      3.90 o 
   2   6   5      140.95      138.21      8.63 o 
   3   6   5       65.38       72.75      5.45 o 
   4   6   5      237.23      230.89     12.54 o 
   5   6   5       24.59       21.56      4.01 o 
   6   6   5       36.35       34.16      3.94 o 
   7   6   5       44.08       47.11      4.79 o 
  -8   7   5       48.16       52.62      4.58 o 
  -7   7   5       72.79       73.08      8.54 o 
  -6   7   5       53.45       73.01      8.44 o 
  -5   7   5       41.46       51.91      6.27 o 
  -4   7   5     1128.33     1222.76     48.20 o 
  -3   7   5       14.87       11.57      3.92 o 
  -2   7   5       44.27       48.04      5.67 o 
  -1   7   5      248.28      246.33     11.53 o 
   0   7   5      468.53      467.40     15.07 o 
   1   7   5      278.42      281.21     10.86 o 
   2   7   5       60.12       69.97      6.21 o 
   3   7   5       25.07       22.82      4.47 o 
   4   7   5        7.46        9.32      3.49 o 
   5   7   5       76.47       79.42      7.94 o 
   6   7   5        0.47        1.19      1.95 o 
   7   7   5       19.81       22.21      2.97 o 
  -8   8   5       95.45       97.76      7.86 o 
  -7   8   5       76.97       71.71     14.01 o 
  -6   8   5        0.02       -0.48      2.33 o 
  -5   8   5       15.43       16.39      4.12 o 
  -4   8   5       27.03       30.44      5.16 o 
  -3   8   5        9.10        9.66      3.78 o 
  -2   8   5       92.84      105.84      8.34 o 
  -1   8   5       98.63      118.11     12.97 o 
   0   8   5       43.29       38.06      4.25 o 
   1   8   5       26.80       27.68      3.47 o 
   2   8   5       38.50       31.04      5.85 o 
   3   8   5       89.97      103.33      7.98 o 
   4   8   5      170.56      162.57      9.55 o 
   5   8   5        0.06        2.31      2.38 o 
   6   8   5       21.17       23.80      3.01 o 
  -7   9   5        3.02        2.88      2.12 o 
  -6   9   5       29.00       26.49      3.83 o 
  -5   9   5       42.30       59.14      8.31 o 
  -4   9   5       11.17       15.26      4.09 o 
  -3   9   5        2.93        4.22      3.27 o 
  -2   9   5      145.72      148.84     10.38 o 
  -1   9   5       73.96       84.65      8.23 o 
   0   9   5       10.93       10.67      3.60 o 
   1   9   5       18.42       15.94      3.02 o 
   2   9   5        3.50        4.15      2.70 o 
   3   9   5      265.62      271.55     13.05 o 
   4   9   5        7.53       10.65      3.28 o 
   5   9   5        0.43       -0.71      1.99 o 
   6   9   5       20.63       21.34      2.60 o 
  -7  10   5      328.46      335.71     20.43 o 
  -6  10   5      362.12      328.67     12.15 o 
  -5  10   5        1.75        2.70      3.01 o 
  -4  10   5       41.88       38.22      5.11 o 
  -3  10   5      732.93      755.27     29.58 o 
  -2  10   5      196.75      209.39     13.45 o 
  -1  10   5        8.29        6.94      3.31 o 
   0  10   5      136.88      138.63      8.74 o 
   1  10   5     1045.81      986.94     69.28 o 
   2  10   5        0.28        1.38      2.48 o 
   3  10   5      119.22      122.06      7.91 o 
   4  10   5      127.42      135.27      7.60 o 
   5  10   5       84.16       86.84      5.12 o 
   6  10   5        0.05       -0.46      2.77 o 
  -6  11   5      157.90      170.61      8.98 o 
  -5  11   5       54.49       56.83      6.28 o 
  -4  11   5       20.80       12.42      3.29 o 
  -3  11   5      130.90      140.80      9.48 o 
  -2  11   5       68.45       76.30      6.58 o 
  -1  11   5       12.20       15.80      3.71 o 
   0  11   5        2.34        2.85      3.03 o 
   1  11   5      211.60      212.45      9.80 o 
   2  11   5      101.62      114.54      6.59 o 
   3  11   5       90.39       95.59      6.31 o 
   4  11   5       14.01       12.46      3.02 o 
   5  11   5       91.50       99.83      4.65 o 
  -6  12   5       14.92       16.12      3.89 o 
  -5  12   5      470.86      493.36     20.11 o 
  -4  12   5      125.06      141.73     11.74 o 
  -3  12   5       40.38       40.24      5.68 o 
  -2  12   5      295.62      279.84     13.99 o 
  -1  12   5      454.39      417.21     19.54 o 
   0  12   5       38.36       34.65      4.92 o 
   1  12   5      233.18      227.23     10.72 o 
   2  12   5      285.01      261.14     12.06 o 
   3  12   5        4.42        6.30      2.28 o 
   4  12   5        2.20        1.57      1.62 o 
  -5  13   5        2.51        2.59      2.82 o 
  -4  13   5       24.54       32.44      4.20 o 
  -3  13   5        7.81        6.12      3.70 o 
  -2  13   5       15.59       13.90      3.61 o 
  -1  13   5       28.63       22.49      3.99 o 
   0  13   5       61.88       78.56      9.69 o 
   1  13   5       91.82       88.63      8.52 o 
   2  13   5       54.87       52.28      4.65 o 
   3  13   5       62.77       62.03      7.93 o 
   4  13   5       76.52       75.38      6.26 o 
  -4  14   5       11.34       12.73      2.59 o 
  -3  14   5       87.40       99.92      6.10 o 
  -2  14   5       19.00       15.27      2.40 o 
  -1  14   5        1.91        2.59      2.74 o 
   1  14   5        7.42        6.48      3.66 o 
   2  14   5       12.22       15.70      4.12 o 
   3  14   5        3.70        5.18      2.67 o 
  -2  15   5        2.19        2.82      2.59 o 
  -1  15   5       23.26       23.25      4.19 o 
   0  15   5       21.20       17.69      3.89 o 
   1  15   5       19.84       15.63      3.51 o 
  -8   0   6        0.10       -0.08      3.35 o 
  -7   0   6      773.81      694.81     70.29 o 
  -6   0   6      775.97      839.06     62.58 o 
  -5   0   6       18.43       12.81      8.39 o 
  -4   0   6      115.55      134.24     10.45 o 
  -3   0   6      916.71      826.01     90.61 o 
  -2   0   6     2670.63     2556.12    124.14 o 
  -1   0   6        0.22        6.38      3.85 o 
   0   0   6      591.30      601.32     29.32 o 
   1   0   6     1877.14     2000.41     95.88 o 
   2   0   6     1188.81     1177.57     70.30 o 
   3   0   6        9.68        9.57      4.30 o 
   4   0   6      146.29      140.39     10.56 o 
   5   0   6      204.77      185.58     10.73 o 
   6   0   6       19.80        8.38      6.67 o 
  -8   1   6        1.48        2.85      2.77 o 
  -7   1   6        4.60        5.18      6.78 o 
  -6   1   6        0.53        2.50      7.22 o 
  -5   1   6        1.86        5.46      5.09 o 
  -4   1   6        0.02        0.51      2.57 o 
  -3   1   6       19.19       19.03      3.47 o 
  -2   1   6      180.33      199.11      9.19 o 
  -1   1   6      122.95      128.16      7.41 o 
   0   1   6        0.45        2.72      2.62 o 
   1   1   6       33.30       29.78      4.20 o 
   2   1   6        1.74        1.60      2.46 o 
   3   1   6     1008.03      920.22     35.40 o 
   4   1   6       38.17       31.48      6.19 o 
   5   1   6       14.41       14.29      3.12 o 
   6   1   6       60.67       50.87      4.42 o 
  -8   2   6      571.72      637.86     24.93 o 
  -7   2   6      480.05      437.82     23.31 o 
  -6   2   6       15.60       24.34      8.11 o 
  -5   2   6      122.65      141.00     18.66 o 
  -4   2   6      917.06      915.88     86.92 o 
  -3   2   6      186.48      164.86     14.18 o 
  -2   2   6       15.82       18.53      3.32 o 
  -1   2   6     1025.74     1033.93     34.93 o 
   0   2   6      351.67      384.61     17.90 o 
   1   2   6      159.44      180.51     11.08 o 
   2   2   6      649.41      635.82     26.18 o 
   3   2   6      729.24      700.67     28.65 o 
   4   2   6        0.93        0.25      2.37 o 
   5   2   6        2.10        1.30      2.14 o 
   6   2   6       99.35       82.46     11.83 o 
  -8   3   6        0.12        2.11      2.23 o 
  -7   3   6      190.91      174.50     15.34 o 
  -6   3   6      202.14      196.58     11.58 o 
  -5   3   6       64.18       70.07      6.78 o 
  -4   3   6       66.33       86.66     10.93 o 
  -3   3   6      317.95      333.35     17.36 o 
  -2   3   6        1.51        0.75      2.35 o 
  -1   3   6        5.41        8.32      3.28 o 
   0   3   6      136.40      137.89      7.59 o 
   1   3   6       72.16       85.25      6.40 o 
   2   3   6        0.17        0.20      2.12 o 
   3   3   6        6.76        6.49      2.76 o 
   4   3   6        3.25        6.64      2.71 o 
   5   3   6       22.19       19.18      3.31 o 
   6   3   6        1.38        0.02      1.68 o 
  -8   4   6      484.23      544.20     29.91 o 
  -7   4   6        0.20        1.84      2.80 o 
  -6   4   6      346.43      309.37     27.04 o 
  -5   4   6      713.33      745.67     64.24 o 
  -4   4   6      522.60      548.34     27.74 o 
  -3   4   6      110.09      115.47      8.78 o 
  -2   4   6       11.26       15.51      3.89 o 
  -1   4   6      592.88      585.86     20.65 o 
   0   4   6        2.05        3.59      3.05 o 
   1   4   6       47.14       53.76      4.93 o 
   2   4   6        5.41        6.97      3.02 o 
   3   4   6       40.63       52.56      4.93 o 
   4   4   6       17.40       15.99      3.01 o 
   5   4   6       27.43       25.28      3.63 o 
   6   4   6       93.62       83.17      4.59 o 
  -8   5   6        4.40        1.14      2.82 o 
  -7   5   6      111.61      116.49      8.17 o 
  -6   5   6      126.08      118.35      7.86 o 
  -5   5   6      554.82      551.86     33.30 o 
  -4   5   6        2.94        5.52      3.56 o 
  -3   5   6        4.50        6.21      3.56 o 
  -2   5   6       40.37       40.20      5.27 o 
  -1   5   6      229.23      226.39     11.49 o 
   0   5   6       10.31       10.81      3.13 o 
   1   5   6        6.80        8.81      2.97 o 
   2   5   6       28.72       32.79      4.19 o 
   3   5   6        2.68        4.14      2.75 o 
   4   5   6       58.19       62.93      5.79 o 
   5   5   6       71.98       67.37      5.08 o 
   6   5   6       71.05       72.50      4.14 o 
  -7   6   6      285.71      286.00     14.60 o 
  -6   6   6      948.22      797.45     89.50 o 
  -5   6   6      189.28      198.28     11.66 o 
  -4   6   6       59.81       77.78      7.61 o 
  -3   6   6      596.18      620.10     26.86 o 
  -2   6   6      345.31      332.61     16.83 o 
  -1   6   6       32.40       30.99      4.75 o 
   0   6   6      152.59      159.53      8.62 o 
   1   6   6      254.91      246.99     11.01 o 
   2   6   6       58.56       70.53      5.64 o 
   3   6   6       55.10       58.51     12.80 o 
   4   6   6      297.81      292.72     13.12 o 
   5   6   6      164.91      163.45      7.67 o 
   6   6   6       20.48       17.90      2.34 o 
  -7   7   6      115.99      116.11      6.98 o 
  -6   7   6        9.98        6.40      2.74 o 
  -5   7   6      432.23      413.18     20.20 o 
  -4   7   6      150.56      171.68     11.17 o 
  -3   7   6       31.36       35.80      6.53 o 
  -2   7   6       64.32       57.18      6.70 o 
  -1   7   6        2.60        2.42      2.49 o 
   0   7   6       84.83       84.52      6.23 o 
   1   7   6        0.47        3.07      2.77 o 
   2   7   6        7.55       12.90      3.13 o 
   3   7   6        3.97        7.08      3.22 o 
   4   7   6       51.73       61.16      5.29 o 
   5   7   6       13.01       11.98      2.64 o 
   6   7   6        2.18        4.31      1.57 o 
  -7   8   6      204.60      202.24     10.21 o 
  -6   8   6        8.31        8.34      2.61 o 
  -5   8   6        4.58        7.06      3.07 o 
  -4   8   6      747.48      749.66     33.84 o 
  -3   8   6      324.62      340.85     17.25 o 
  -2   8   6        8.48       13.09      4.10 o 
  -1   8   6      395.25      408.67     24.08 o 
   0   8   6      521.09      475.97     38.51 o 
   1   8   6       20.01       19.49      3.73 o 
   2   8   6      179.42      180.81      9.93 o 
   3   8   6      259.50      278.08     16.95 o 
   4   8   6        3.31        3.00      2.60 o 
   5   8   6       43.20       52.08      3.79 o 
  -6   9   6       26.73       28.49      3.79 o 
  -5   9   6        8.49        8.83      2.96 o 
  -4   9   6       83.59       88.51      7.20 o 
  -3   9   6      556.75      571.73     24.11 o 
  -2   9   6      128.97      146.76      9.95 o 
  -1   9   6        4.39        9.52      4.62 o 
   0   9   6      239.24      218.94     21.61 o 
   1   9   6       17.19       18.05      3.21 o 
   2   9   6      148.03      150.66     14.51 o 
   3   9   6        1.92        2.28      2.62 o 
   4   9   6       55.14       62.08      4.61 o 
   5   9   6        7.28        8.70      2.21 o 
  -6  10   6       35.72       28.70      4.65 o 
  -5  10   6       23.70       21.97      3.26 o 
  -4  10   6        1.35        4.72      3.12 o 
  -3  10   6        0.48        2.07      2.67 o 
  -2  10   6       25.18       26.93      4.58 o 
  -1  10   6        0.14       -0.04      2.27 o 
   0  10   6       30.70       32.75      4.49 o 
   1  10   6        0.99        2.41      2.22 o 
   2  10   6        6.44        7.19      2.80 o 
   3  10   6       30.59       25.12      3.40 o 
   4  10   6        9.15       10.84      2.53 o 
  -5  11   6       70.20       80.42      5.87 o 
  -4  11   6       82.74       91.13      5.72 o 
  -3  11   6       58.48       65.37      5.34 o 
  -2  11   6      337.98      328.13     15.07 o 
  -1  11   6       29.89       45.28     14.56 o 
   0  11   6      104.77      102.75      6.42 o 
   1  11   6       59.11       54.83      4.49 o 
   2  11   6      396.53      360.13     20.64 o 
   3  11   6       92.34       96.61      5.02 o 
   4  11   6        6.57        5.07      1.60 o 
  -4  12   6       40.95       48.46      4.66 o 
  -3  12   6      231.89      244.31     11.75 o 
  -2  12   6        3.35        4.05      2.80 o 
  -1  12   6       96.75       87.13      6.34 o 
   0  12   6       99.54       89.23      7.97 o 
   1  12   6       11.18       12.94      3.23 o 
   2  12   6       29.84       25.00      5.34 o 
   3  12   6       56.77       61.69      6.41 o 
  -3  13   6       38.99       48.60      4.12 o 
  -2  13   6       18.74       14.51      3.45 o 
  -1  13   6       51.16       46.19      4.25 o 
   0  13   6      163.55      162.28     27.26 o 
   1  13   6        7.66        4.95      3.35 o 
   2  13   6       29.21       39.50      5.03 o 
  -1  14   6       17.39       20.13      6.79 o 
  -7   1   7      300.10      285.09     12.51 o 
  -6   1   7       65.28       68.03      7.55 o 
  -5   1   7       47.01       53.39      8.66 o 
  -4   1   7        0.15        1.71      2.78 o 
  -3   1   7       68.83       70.00      5.76 o 
  -2   1   7       10.67       12.90      3.74 o 
  -1   1   7       22.40       23.38      4.15 o 
   0   1   7      114.06      122.89      8.58 o 
   1   1   7       12.12       16.99      4.47 o 
   2   1   7        0.22        2.10      2.88 o 
   3   1   7      114.02       97.92      7.15 o 
   4   1   7       99.13       79.49      6.85 o 
   5   1   7        6.22        3.20      1.90 o 
  -7   2   7        1.35        0.46      3.28 o 
  -6   2   7       61.82       67.77      6.98 o 
  -5   2   7       88.77       84.14      6.83 o 
  -4   2   7        3.11        6.82      3.82 o 
  -3   2   7      177.10      174.12     12.91 o 
  -2   2   7       18.64       17.74      4.31 o 
  -1   2   7       20.89       21.72      4.79 o 
   0   2   7       36.78       46.46      6.10 o 
   1   2   7       29.94       33.95      7.15 o 
   2   2   7       68.26       65.79      7.58 o 
   3   2   7       74.46       78.76      7.38 o 
   4   2   7        4.22        3.66      2.63 o 
   5   2   7       94.61       86.65      5.41 o 
  -7   3   7       29.24       20.28      5.26 o 
  -6   3   7       15.88        9.83      5.72 o 
  -5   3   7      530.59      444.07     59.81 o 
  -4   3   7      557.81      499.92     44.91 o 
  -3   3   7       49.70       56.78      8.25 o 
  -2   3   7       67.03       73.44      8.41 o 
  -1   3   7      233.32      236.46     13.58 o 
   0   3   7      101.48      104.30      8.46 o 
   1   3   7       23.59       22.43      5.30 o 
   2   3   7       98.13      101.32      8.14 o 
   3   3   7      114.85      121.45      7.89 o 
   4   3   7        9.79        5.14      2.40 o 
   5   3   7       15.21       11.43      2.66 o 
  -7   4   7        1.19        1.37      3.13 o 
  -6   4   7       46.15       44.32      4.55 o 
  -5   4   7        3.94        7.93      3.79 o 
  -4   4   7       92.32       92.93      9.79 o 
  -3   4   7      236.91      236.48     17.31 o 
  -2   4   7      237.93      241.75     12.91 o 
  -1   4   7       95.81      101.20     10.96 o 
   0   4   7       14.07       17.84      4.93 o 
   1   4   7      270.75      285.15     18.82 o 
   2   4   7       62.31       89.82      7.54 o 
   3   4   7       14.82       16.94      3.52 o 
   4   4   7        7.51        3.58      2.11 o 
   5   4   7       89.87       93.82      9.88 o 
  -6   5   7      129.79      118.30      5.47 o 
  -5   5   7        9.15        8.76      2.96 o 
  -4   5   7      503.44      469.65     20.72 o 
  -3   5   7       45.12       46.02      5.80 o 
  -2   5   7        6.64        9.73      4.58 o 
  -1   5   7       22.92       30.27      5.99 o 
   0   5   7       80.31       83.82      6.73 o 
   1   5   7        4.79        5.52      2.66 o 
   2   5   7       13.66       12.37      3.16 o 
   3   5   7        1.04        2.87      1.99 o 
   4   5   7       27.75       21.05      2.88 o 
   5   5   7       95.32       92.49      7.86 o 
  -6   6   7        0.21        0.46      1.54 o 
  -5   6   7        2.43        4.29      2.56 o 
  -4   6   7     1001.08      969.96     36.69 o 
  -3   6   7        2.65        2.82      3.11 o 
  -2   6   7        6.03        7.99      3.62 o 
  -1   6   7      184.18      180.46     12.05 o 
   0   6   7      106.39      115.51     12.51 o 
   1   6   7        0.52        0.55      2.25 o 
   2   6   7        0.22        1.13      1.99 o 
   3   6   7        8.96        8.15      2.33 o 
   4   6   7        9.09        9.46      2.45 o 
  -6   7   7        0.71       -0.27      1.77 o 
  -5   7   7       89.52       94.10      5.93 o 
  -4   7   7       35.11       28.84      4.42 o 
  -3   7   7      450.76      450.72     25.82 o 
  -2   7   7        1.96        5.49      3.31 o 
  -1   7   7       53.37       55.53      9.32 o 
   0   7   7       67.61       71.09      5.29 o 
   1   7   7      152.36      140.10      7.10 o 
   2   7   7       78.66       71.32      4.78 o 
   3   7   7       19.42       17.14      2.46 o 
   4   7   7        0.23        0.44      1.50 o 
  -5   8   7        4.60        4.65      2.15 o 
  -4   8   7       18.76       15.18      3.79 o 
  -3   8   7       22.26       23.05      4.26 o 
  -2   8   7        9.56        9.32      3.44 o 
  -1   8   7        7.96        9.25      3.32 o 
   0   8   7        7.69       11.54      3.33 o 
   1   8   7        0.03        0.44      1.77 o 
   2   8   7       20.31       15.60      2.52 o 
   3   8   7       12.02       12.85      2.81 o 
   4   8   7       42.51       45.97      2.96 o 
  -5   9   7       10.42       12.18      2.59 o 
  -4   9   7       13.15       10.78      3.23 o 
  -3   9   7       11.70       10.29      3.08 o 
  -2   9   7       55.90       65.29      5.74 o 
  -1   9   7      187.70      189.46      9.62 o 
   0   9   7        5.20        4.81      2.22 o 
   1   9   7       24.59       15.79      2.55 o 
   2   9   7      140.36      126.75      5.71 o 
   3   9   7       13.20       13.42      2.20 o 
  -4  10   7        0.26        1.49      1.94 o 
  -3  10   7       58.35       52.32      4.27 o 
  -2  10   7      256.84      250.89     11.65 o 
  -1  10   7       23.19       21.93      3.62 o 
   0  10   7        4.89        3.18      2.12 o 
   1  10   7       24.93       25.00      4.63 o 
   2  10   7      242.90      241.72     12.89 o 
  -3  11   7       66.20       77.15      8.67 o 
  -2  11   7       10.64       11.54      2.33 o 
  -1  11   7       30.87       30.53      3.09 o 
   0  11   7       24.89       24.57      3.83 o 
   1  11   7       84.42       78.92      5.15 o 
  -5   0   8      125.42      137.71     12.52 o 
  -4   0   8        6.82        4.81      2.89 o 
  -3   0   8        0.03       -0.32      2.78 o 
  -2   0   8       54.79       55.37     13.92 o 
  -1   0   8      340.37      339.79     19.04 o 
   0   0   8        6.57        4.46      3.70 o 
   1   0   8       24.62       23.56      7.32 o 
   2   0   8      236.15      241.17     30.95 o 
   3   0   8      220.62      186.16     14.37 o 
  -5   1   8       30.27       19.06     10.52 o 
  -4   1   8       38.94       30.03      3.92 o 
  -3   1   8      107.84      111.77     11.13 o 
  -2   1   8       63.94       53.57      7.99 o 
  -1   1   8      309.20      307.03     14.78 o 
   0   1   8       12.34       15.84      3.92 o 
   1   1   8       96.65       96.55      6.92 o 
   2   1   8      118.94      109.84      6.59 o 
   3   1   8      109.75      109.43      8.77 o 
  -5   2   8        5.40        7.93      4.95 o 
  -4   2   8       45.14       30.32      4.90 o 
  -3   2   8      185.40      156.52     14.41 o 
  -2   2   8      253.79      224.48     13.36 o 
  -1   2   8        1.81        2.19      3.04 o 
   0   2   8      190.98      194.02     10.83 o 
   1   2   8        5.74       54.37     29.61 o 
   2   2   8      100.09       87.29      5.87 o 
   3   2   8      105.79       91.98      4.85 o 
  -5   3   8       32.25       28.44     11.67 o 
  -4   3   8       63.32       49.76      5.94 o 
  -3   3   8       12.88        6.34      3.85 o 
  -2   3   8       85.68       86.14      7.23 o 
  -1   3   8        0.56        2.37      2.66 o 
   0   3   8        0.10        1.32      2.97 o 
   1   3   8       65.92       67.25      6.57 o 
   2   3   8        9.76        9.03      3.14 o 
   3   3   8       29.28       15.98      2.93 o 
  -5   4   8      284.47      291.83     20.35 o 
  -4   4   8      343.12      326.45     32.02 o 
  -3   4   8       88.03       85.81      8.39 o 
  -2   4   8       18.00       12.24      3.41 o 
  -1   4   8       15.22       11.77      3.29 o 
   0   4   8      161.01      149.92     11.92 o 
   1   4   8        2.45        1.91      2.66 o 
   2   4   8        0.49        2.40      2.12 o 
   3   4   8        1.26        1.48      1.75 o 
  -5   5   8      131.96      144.85     12.22 o 
  -4   5   8       22.22       15.95      3.88 o 
  -3   5   8       68.30       89.55     10.07 o 
  -2   5   8       30.63       22.59      5.23 o 
  -1   5   8        9.70        8.82      2.87 o 
   0   5   8        1.14        2.01      3.23 o 
   1   5   8       16.43       17.36      3.22 o 
   2   5   8        3.50        3.62      2.28 o 
   3   5   8        0.33        0.38      2.22 o 
  -4   6   8       22.79       17.32      4.72 o 
  -3   6   8       10.08       10.51      4.98 o 
  -2   6   8       86.69       91.32      8.42 o 
  -1   6   8       35.53       36.76      4.37 o 
   0   6   8        6.35        5.46      2.72 o 
   1   6   8       16.91       15.24      2.83 o 
   2   6   8       17.81       16.38      2.41 o 
  -4   7   8      306.37      314.60     20.30 o 
  -3   7   8        9.04        6.40      3.86 o 
  -2   7   8       42.96       49.69     11.17 o 
  -1   7   8       76.66       73.27      6.20 o 
   0   7   8       64.84       70.64     11.49 o 
   1   7   8       18.59       10.90      2.27 o 
   2   7   8       17.91       13.72      2.58 o 
  -3   8   8      119.05      133.08      9.32 o 
  -2   8   8        6.39        8.12      3.13 o 
  -1   8   8        1.56        1.33      2.42 o 
   0   8   8       41.98       46.69      5.56 o 
   1   8   8       32.27       30.58      5.34 o 
  -2   1   9       23.67       21.12      4.35 o 
  -1   1   9        0.44        1.05      1.99 o 
   0   1   9        1.48        2.81      2.31 o 
  -2   2   9       23.10       15.71      4.19 o 
  -1   2   9       49.50       33.81      3.65 o 
                                                 
